# Supplementary material for: Low Genetic Impact of the Roman Occupation of Britain in Rural Communities
Source: Mol Biol Evol. 2024 Sep 12;41(9):msae168. doi: 10.1093/molbev/msae168 (PMC11393495; doi:10.1093/molbev/msae168)
Supplement: msae168_Supplementary_Data [file msae168_supplementary_data.zip]

Archive with 8 entries (8 files):
- Data S3 - f4s.xlsx
- Data S4 - LSAI sharing.xlsx
- Data S5 - Runs of homozygosity.xlsx
- Data S7 - Isotopes.xlsx
- Data_S1 - Sample Info, dating, kinship, uniparental markers.xlsx
- Data_S2 - Comparative Genomes.xlsx
- Data_S6 - Phenotypes.xlsx
- Supplementary Figures.pdf
