# Supplementary material for: Low Genetic Impact of the Roman Occupation of Britain in Rural Communities
Source: Mol Biol Evol. 2024 Sep 12;41(9):msae168. doi: 10.1093/molbev/msae168 (PMC11393495; doi:10.1093/molbev/msae168)
Supplement: msae168_Supplementary_Data [file msae168_supplementary_data.zip › Data S3 - f4s.xlsx]

## Sheet: Legend
Results of f 4 statistic comparisons. Each tab displays the results of a different test.

## Sheet: CEBA_SardN_X_i
P1	P2	X	O	f4	sd	Z	abba	baba	SNPS	target	ccol	no	Xx
England_C_EBA	Italy_Sardinia_N	iGaul	YRI	-0.001025	0.000179	-5.737	53547	54306	740828	10_France_LIA	darkblue	10
England_C_EBA	Italy_Sardinia_N	12880A	YRI	0.000849	0.000281	3.019	54316	53687	740828	11_12880A	darkblue	11	12880A
England_C_EBA	Italy_Sardinia_N	12884A	YRI	0.000743	0.000305	2.435	54212	53661	740828	12_12884A	darkblue	12	12884A
England_C_EBA	Italy_Sardinia_N	15577A	YRI	0.000557	0.000284	1.964	54194	53782	740828	13_15577A	darkblue	13	15577A
England_C_EBA	Italy_Sardinia_N	15579A	YRI	4.2e-05	0.000281	0.149	53981	53950	740828	14_15579A	darkblue	14	15579A
England_C_EBA	Italy_Sardinia_N	M1489	YRI	0.000509	0.000293	1.737	54150	53773	740828	15_M1489	darkblue	15	M1489
England_C_EBA	Italy_Sardinia_N	3DT16	YRI	0.000262	0.0003	0.873	53988	53794	740828	16_3DT16	blue	16	3DT16
England_C_EBA	Italy_Sardinia_N	3DT26	YRI	-0.00298	0.000262	-11.358	51739	53947	740828	17_3DT26	blue	17	3DT26
England_C_EBA	Italy_Sardinia_N	6DT3	YRI	0.000441	0.000285	1.55	54171	53844	740828	18_6DT3	blue	18	6DT3
England_C_EBA	Italy_Sardinia_N	6DT18	YRI	0.000446	0.000284	1.57	54119	53788	740828	19_6DT18	blue	19	6DT18
England_C_EBA	Italy_Sardinia_N	6DT21	YRI	0.000766	0.000297	2.58	54169	53601	740828	20_6DT21	blue	20	6DT21
England_C_EBA	Italy_Sardinia_N	6DT22	YRI	8e-05	0.000297	0.27	54018	53959	740828	21_6DT22	blue	21	6DT22
England_C_EBA	Italy_Sardinia_N	6DT23	YRI	0.000598	0.000301	1.986	54153	53710	740828	22_6DT23	blue	22	6DT23
England_C_EBA	Italy_Sardinia_N	ARB002	YRI	-0.000119	0.000295	-0.405	53746	53834	740828	23_ARB002	blue	23	ARB002
England_C_EBA	Italy_Sardinia_N	ARB003	YRI	-1.6e-05	0.000294	-0.053	53894	53906	740828	24_ARB003	blue	24	ARB003
England_C_EBA	Italy_Sardinia_N	ARB012	YRI	-0.000316	0.000283	-1.117	53713	53948	740828	25_ARB012	blue	25	ARB012
England_C_EBA	Italy_Sardinia_N	DUX001	YRI	0.000404	0.000292	1.382	54066	53767	740828	26_DUX001	blue	26	DUX001
England_C_EBA	Italy_Sardinia_N	DUX004	YRI	-0.000184	0.000296	-0.622	53912	54049	740828	27_DUX004	blue	27	DUX004
England_C_EBA	Italy_Sardinia_N	DUX008	YRI	0.00038	0.000283	1.345	53976	53695	740828	28_DUX008	blue	28	DUX008
England_C_EBA	Italy_Sardinia_N	DUX010	YRI	-1.9e-05	0.000282	-0.068	53915	53929	740828	29_DUX010	blue	29	DUX010
England_C_EBA	Italy_Sardinia_N	DUX012	YRI	0.000804	0.000301	2.675	54262	53666	740828	30_DUX012	blue	30	DUX012
England_C_EBA	Italy_Sardinia_N	DUX017	YRI	0.000111	0.000308	0.361	54121	54039	740828	31_DUX017	blue	31	DUX017
England_C_EBA	Italy_Sardinia_N	DUX019	YRI	0.000486	0.0003	1.621	54203	53843	740828	32_DUX019	blue	32	DUX019
England_C_EBA	Italy_Sardinia_N	FEN001	YRI	-0.00056	0.000287	-1.949	53760	54175	740828	33_FEN001	blue	33	FEN001
England_C_EBA	Italy_Sardinia_N	FEN003	YRI	0.00049	0.00028	1.748	54157	53793	740828	34_FEN003	blue	34	FEN003
England_C_EBA	Italy_Sardinia_N	FEN005	YRI	-0.000136	0.000287	-0.475	53919	54020	740828	35_FEN005	blue	35	FEN005
England_C_EBA	Italy_Sardinia_N	FEN008	YRI	0.000221	0.000292	0.758	54132	53968	740828	36_FEN008	blue	36	FEN008
England_C_EBA	Italy_Sardinia_N	FEN009	YRI	0.000169	0.000278	0.608	53981	53856	740828	37_FEN009	blue	37	FEN009
England_C_EBA	Italy_Sardinia_N	FEN014	YRI	0.00043	0.000289	1.49	54074	53755	740828	38_FEN014	blue	38	FEN014
England_C_EBA	Italy_Sardinia_N	FEN018	YRI	-4.4e-05	0.000291	-0.152	53980	54013	740828	39_FEN018	blue	39	FEN018
England_C_EBA	Italy_Sardinia_N	KNF006	YRI	0.000263	0.000285	0.921	54045	53851	740828	40_KNF006	blue	40	KNF006
England_C_EBA	Italy_Sardinia_N	KNF014	YRI	0.000487	0.000287	1.697	54048	53687	740828	41_KNF014	blue	41	KNF014
England_C_EBA	Italy_Sardinia_N	KNF015	YRI	0.000185	0.00028	0.66	54077	53940	740828	42_KNF015	blue	42	KNF015
England_C_EBA	Italy_Sardinia_N	KNF020	YRI	-0.000488	0.000279	-1.751	53816	54178	740828	43_KNF020	blue	43	KNF020
England_C_EBA	Italy_Sardinia_N	NWC003	YRI	0.000126	0.000289	0.437	53885	53792	740828	44_NWC003	blue	44	NWC003
England_C_EBA	Italy_Sardinia_N	NWC005	YRI	0.000176	0.000288	0.611	53960	53830	740828	45_NWC005	blue	45	NWC005
England_C_EBA	Italy_Sardinia_N	NWC006	YRI	-0.000253	0.000283	-0.896	53849	54037	740828	46_NWC006	blue	46	NWC006
England_C_EBA	Italy_Sardinia_N	NWC007	YRI	-0.00057	0.000295	-1.932	53774	54197	740828	47_NWC007	blue	47	NWC007
England_C_EBA	Italy_Sardinia_N	NWC009	YRI	7.1e-05	0.000278	0.254	53934	53882	740828	48_NWC009	blue	48	NWC009
England_C_EBA	Italy_Sardinia_N	NWC010	YRI	0.000143	0.000287	0.5	53872	53766	740828	49_NWC010	blue	49	NWC010
England_C_EBA	Italy_Sardinia_N	VIC001	YRI	0.000151	0.000304	0.497	54005	53893	740828	50_VIC001	blue	50	VIC001
England_C_EBA	Italy_Sardinia_N	VIC004	YRI	5.1e-05	0.000285	0.179	53960	53923	740828	51_VIC004	blue	51	VIC004
England_C_EBA	Italy_Sardinia_N	VIC005	YRI	-0.000236	0.000284	-0.831	53841	54016	740828	52_VIC005	blue	52	VIC005
England_C_EBA	Italy_Sardinia_N	VIC008	YRI	-3.6e-05	0.000287	-0.125	53939	53965	740828	53_VIC008	blue	53	VIC008
England_C_EBA	Italy_Sardinia_N	VIC010	YRI	-0.000193	0.000295	-0.657	53788	53931	740828	54_VIC010	blue	54	VIC010
England_C_EBA	Italy_Sardinia_N	VIC016	YRI	-5.4e-05	0.000296	-0.182	53831	53871	740828	55_VIC016	blue	55	VIC016
England_C_EBA	Italy_Sardinia_N	NO3423	YRI	0.000584	0.000277	2.103	54130	53697	740828	56_NO3423	red	56	NO3423
England_C_EBA	Italy_Sardinia_N	12881A	YRI	0.000591	0.000292	2.027	54147	53709	740828	57_12881A	red	57	12881A
England_C_EBA	Italy_Sardinia_N	12883A	YRI	0.000366	0.000276	1.324	54133	53862	740828	58_12883A	red	58	12883A
England_C_EBA	Italy_Sardinia_N	12885A	YRI	-4.9e-05	0.000299	-0.163	53977	54013	740828	59_12885A	red	59	12885A
England_C_EBA	Italy_Sardinia_N	15558A	YRI	0.001118	0.000293	3.815	54394	53566	740828	60_15558A	red	60	15558A
England_C_EBA	Italy_Sardinia_N	15569A	YRI	0.000872	0.000286	3.054	54177	53530	740828	61_15569A	red	61	15569A
England_C_EBA	Italy_Sardinia_N	15570A	YRI	7e-06	0.000279	0.025	53974	53969	740828	62_15570A	red	62	15570A
England_C_EBA	Italy_Sardinia_N	GBR.SG	YRI	-9.8e-05	0.000164	-0.594	53989	54061	740828	67_GBR_Kent	black	63	15570A

## Sheet: EnglandLIA_ItalyImperial_X_g
P1	P2	X	O	f4	sd	Z	abba	baba	SNPS	target	ccol	no	Xx
England_LIA	Italy_Imperial.SG	iGaul	YRI	0.002314	0.000121	19.047	59254	57424	790944	15_iGaul	darkblue	16	iGaul
England_LIA	Italy_Imperial.SG	iCamIA_Rom	YRI	0.002881	0.000139	20.68	59547	57269	790944	15_Cam_LIA	darkblue
England_LIA	Italy_Imperial.SG	iRomanYRK	YRI	0.002825	0.000131	21.519	59498	57263	790944	17_iRomanYRK	blue	17	iRomanYRK
England_LIA	Italy_Imperial.SG	iCamRomARB	YRI	0.002721	0.000134	20.236	59360	57208	790944	18_iCamRomARB	blue	18	iCamRomARB
England_LIA	Italy_Imperial.SG	iCamRomDUX	YRI	0.002878	0.000132	21.869	59526	57250	790944	19_iCamRomDUX	blue	19	iCamRomDUX
England_LIA	Italy_Imperial.SG	iCamRomFEN	YRI	0.002769	0.000136	20.364	59493	57303	790944	20_iCamRomFEN	blue	20	iCamRomFEN
England_LIA	Italy_Imperial.SG	iCamRomKNF	YRI	0.002949	0.000144	20.457	59558	57225	790944	21_iCamRomKNF	blue	21	iCamRomKNF
England_LIA	Italy_Imperial.SG	iCamRomNWC	YRI	0.002608	0.00017	15.329	59415	57352	790944	22_iCamRomNWC	blue	22	iCamRomNWC
England_LIA	Italy_Imperial.SG	iCamRom_VIC	YRI	0.002842	0.000132	21.601	59466	57217	790944	23_iCamRom_VIC	blue	23	iCamRom_VIC
England_LIA	Italy_Imperial.SG	iEngCamEMA	YRI	0.002938	0.000121	24.25	59553	57229	790944	24_iEngCamEMA	red	24	iEngCamEMA
England_LIA	Italy_Imperial.SG	iEngKentEMA	YRI	0.002836	0.000121	23.368	59464	57221	790944	25_iEngKentEMA	red	25	iEngKentEMA
England_LIA	Italy_Imperial.SG	iEngNorEMA	YRI	0.002909	0.000129	22.477	59466	57165	790944	26_iEngNorEMA	red	26	iEngNorEMA
England_LIA	Italy_Imperial.SG	iDenEMA	YRI	0.002718	0.000131	20.782	59381	57231	790944	27_iDenEMA	red	27	iDenEMA
England_LIA	Italy_Imperial.SG	iGerEMA	YRI	0.002998	0.000167	17.923	59611	57240	790944	28_iGerEMA	red	28	iGerEMA
England_LIA	Italy_Imperial.SG	iLowSaxEMA	YRI	0.002558	0.000123	20.866	59368	57345	790944	29_iLowSaxEMA	red	29	iLowSaxEMA
England_LIA	Italy_Imperial.SG	iNedEMA	YRI	0.002785	0.000121	23.041	59463	57260	790944	30_iNedEMA	red	30	iNedEMA
England_LIA	Italy_Imperial.SG	GBR.SG	YRI	0.002531	0.000121	20.996	59477	57475	790944	31_GBR.SG	black	31	GBR.SG

## Sheet: EngLIA_FranceGrandEst_X_i
P1	P2	X	O	f4	sd	Z	abba	baba	SNPS	target	ccol	no	Xx
England_LIA	France_GrandEst_IA2	iGaul	YRI	-9.6e-05	0.000144	-0.671	54980	55053	760227	10_France_LIA	darkblue	10
England_LIA	France_GrandEst_IA2	12880A	YRI	-3.5e-05	0.000233	-0.149	55087	55113	760227	11_12880A	darkblue	11	12880A
England_LIA	France_GrandEst_IA2	12884A	YRI	-0.000416	0.000232	-1.794	54971	55287	760227	12_12884A	darkblue	12	12884A
England_LIA	France_GrandEst_IA2	15577A	YRI	-4.6e-05	0.000245	-0.189	55128	55163	760227	13_15577A	darkblue	13	15577A
England_LIA	France_GrandEst_IA2	15579A	YRI	0.000317	0.000247	1.284	55175	54933	760227	14_15579A	darkblue	14	15579A
England_LIA	France_GrandEst_IA2	M1489	YRI	0.000237	0.000243	0.975	55199	55019	760227	15_M1489	darkblue	15	M1489
England_LIA	France_GrandEst_IA2	3DT16	YRI	1e-05	0.000241	0.043	55016	55008	760227	16_3DT16	blue	16	3DT16
England_LIA	France_GrandEst_IA2	3DT26	YRI	-0.000482	0.000221	-2.184	53661	54028	760227	17_3DT26	blue	17	3DT26
England_LIA	France_GrandEst_IA2	6DT3	YRI	-0.000541	0.000243	-2.232	54986	55398	760227	18_6DT3	blue	18	6DT3
England_LIA	France_GrandEst_IA2	6DT18	YRI	0.000436	0.000234	1.865	55281	54950	760227	19_6DT18	blue	19	6DT18
England_LIA	France_GrandEst_IA2	6DT21	YRI	-0.000172	0.000236	-0.727	54968	55098	760227	20_6DT21	blue	20	6DT21
England_LIA	France_GrandEst_IA2	6DT22	YRI	0.000207	0.000224	0.924	55186	55029	760227	21_6DT22	blue	21	6DT22
England_LIA	France_GrandEst_IA2	6DT23	YRI	-0.000211	0.000237	-0.89	54988	55148	760227	22_6DT23	blue	22	6DT23
England_LIA	France_GrandEst_IA2	ARB002	YRI	-0.000177	0.000234	-0.758	54870	55005	760227	23_ARB002	blue	23	ARB002
England_LIA	France_GrandEst_IA2	ARB003	YRI	-6e-06	0.000231	-0.026	55062	55067	760227	24_ARB003	blue	24	ARB003
England_LIA	France_GrandEst_IA2	ARB012	YRI	3.7e-05	0.000237	0.154	54940	54912	760227	25_ARB012	blue	25	ARB012
England_LIA	France_GrandEst_IA2	DUX001	YRI	0.000234	0.000229	1.024	55131	54953	760227	26_DUX001	blue	26	DUX001
England_LIA	France_GrandEst_IA2	DUX004	YRI	6.9e-05	0.000236	0.293	55103	55051	760227	27_DUX004	blue	27	DUX004
England_LIA	France_GrandEst_IA2	DUX008	YRI	0.00016	0.000228	0.703	55015	54893	760227	28_DUX008	blue	28	DUX008
England_LIA	France_GrandEst_IA2	DUX010	YRI	0.00012	0.000231	0.521	55111	55020	760227	29_DUX010	blue	29	DUX010
England_LIA	France_GrandEst_IA2	DUX012	YRI	0.000208	0.00024	0.869	55189	55031	760227	30_DUX012	blue	30	DUX012
England_LIA	France_GrandEst_IA2	DUX017	YRI	0.000131	0.000239	0.551	55248	55148	760227	31_DUX017	blue	31	DUX017
England_LIA	France_GrandEst_IA2	DUX019	YRI	1.7e-05	0.000244	0.072	55188	55175	760227	32_DUX019	blue	32	DUX019
England_LIA	France_GrandEst_IA2	FEN001	YRI	7.8e-05	0.000244	0.319	55064	55005	760227	33_FEN001	blue	33	FEN001
England_LIA	France_GrandEst_IA2	FEN003	YRI	0.000234	0.000234	1	55183	55005	760227	34_FEN003	blue	34	FEN003
England_LIA	France_GrandEst_IA2	FEN005	YRI	-2e-05	0.000239	-0.082	55065	55080	760227	35_FEN005	blue	35	FEN005
England_LIA	France_GrandEst_IA2	FEN008	YRI	0.00021	0.00024	0.877	55205	55045	760227	36_FEN008	blue	36	FEN008
England_LIA	France_GrandEst_IA2	FEN009	YRI	-0.000102	0.000236	-0.432	55017	55095	760227	37_FEN009	blue	37	FEN009
England_LIA	France_GrandEst_IA2	FEN014	YRI	-0.000192	0.000232	-0.827	54996	55142	760227	38_FEN014	blue	38	FEN014
England_LIA	France_GrandEst_IA2	FEN018	YRI	7.7e-05	0.000231	0.334	55112	55054	760227	39_FEN018	blue	39	FEN018
England_LIA	France_GrandEst_IA2	KNF006	YRI	0.000285	0.000243	1.173	55196	54979	760227	40_KNF006	blue	40	KNF006
England_LIA	France_GrandEst_IA2	KNF014	YRI	0.000391	0.000244	1.605	55157	54860	760227	41_KNF014	blue	41	KNF014
England_LIA	France_GrandEst_IA2	KNF015	YRI	-8.2e-05	0.000241	-0.339	55069	55131	760227	42_KNF015	blue	42	KNF015
England_LIA	France_GrandEst_IA2	KNF020	YRI	-0.000132	0.000229	-0.574	55045	55146	760227	43_KNF020	blue	43	KNF020
England_LIA	France_GrandEst_IA2	NWC003	YRI	0.000306	0.000229	1.34	55103	54870	760227	44_NWC003	blue	44	NWC003
England_LIA	France_GrandEst_IA2	NWC005	YRI	1e-05	0.000239	0.044	55051	55043	760227	45_NWC005	blue	45	NWC005
England_LIA	France_GrandEst_IA2	NWC006	YRI	-0.000134	0.000224	-0.596	55010	55112	760227	46_NWC006	blue	46	NWC006
England_LIA	France_GrandEst_IA2	NWC007	YRI	5.3e-05	0.000235	0.224	55109	55069	760227	47_NWC007	blue	47	NWC007
England_LIA	France_GrandEst_IA2	NWC009	YRI	-0.000204	0.000243	-0.842	54933	55088	760227	48_NWC009	blue	48	NWC009
England_LIA	France_GrandEst_IA2	NWC010	YRI	-0.000248	0.000243	-1.02	54831	55020	760227	49_NWC010	blue	49	NWC010
England_LIA	France_GrandEst_IA2	VIC001	YRI	-7e-06	0.000242	-0.027	55078	55083	760227	50_VIC001	blue	50	VIC001
England_LIA	France_GrandEst_IA2	VIC004	YRI	0.000135	0.000222	0.607	55135	55032	760227	51_VIC004	blue	51	VIC004
England_LIA	France_GrandEst_IA2	VIC005	YRI	0.000133	0.000242	0.55	55062	54960	760227	52_VIC005	blue	52	VIC005
England_LIA	France_GrandEst_IA2	VIC008	YRI	0.000442	0.000223	1.987	55197	54861	760227	53_VIC008	blue	53	VIC008
England_LIA	France_GrandEst_IA2	VIC010	YRI	0.000112	0.000235	0.478	55047	54962	760227	54_VIC010	blue	54	VIC010
England_LIA	France_GrandEst_IA2	VIC016	YRI	7e-05	0.000238	0.296	55061	55007	760227	55_VIC016	blue	55	VIC016
England_LIA	France_GrandEst_IA2	NO3423	YRI	-0.000167	0.000237	-0.701	54942	55068	760227	56_NO3423	red	56	NO3423
England_LIA	France_GrandEst_IA2	12881A	YRI	0.000506	0.000237	2.14	55303	54918	760227	57_12881A	red	57	12881A
England_LIA	France_GrandEst_IA2	12883A	YRI	-0.000243	0.000229	-1.061	55077	55262	760227	58_12883A	red	58	12883A
England_LIA	France_GrandEst_IA2	12885A	YRI	0.000328	0.00023	1.428	55214	54965	760227	59_12885A	red	59	12885A
England_LIA	France_GrandEst_IA2	15558A	YRI	0.00027	0.000245	1.103	55243	55038	760227	60_15558A	red	60	15558A
England_LIA	France_GrandEst_IA2	15569A	YRI	-0.000142	0.000225	-0.63	55002	55110	760227	61_15569A	red	61	15569A
England_LIA	France_GrandEst_IA2	15570A	YRI	-0.000115	0.000239	-0.483	55055	55143	760227	62_15570A	red	62	15570A
England_LIA	France_GrandEst_IA2	GBR.SG	YRI	-2.6e-05	0.000137	-0.186	55153	55172	760227	67_GBR_Kent	black	63	15570A

## Sheet: EngLIA_ITAimperial_X_i
P1	P2	X	O	f4	sd	Z	abba	baba	SNPS	target	ccol	no	Xx
England_LIA	Italy_Imperial.SG	iGaul	YRI	0.002314	0.000121	19.047	59254	57424	790944	10_France_LIA	darkblue	10
England_LIA	Italy_Imperial.SG	12880A	YRI	0.003103	0.000191	16.229	59629	57175	790944	11_12880A	darkblue	11	12880A
England_LIA	Italy_Imperial.SG	12884A	YRI	0.002713	0.000201	13.488	59448	57303	790944	12_12884A	darkblue	12	12884A
England_LIA	Italy_Imperial.SG	15577A	YRI	0.002908	0.000198	14.695	59617	57317	790944	13_15577A	darkblue	13	15577A
England_LIA	Italy_Imperial.SG	15579A	YRI	0.0028	0.000203	13.804	59495	57280	790944	14_15579A	darkblue	14	15579A
England_LIA	Italy_Imperial.SG	M1489	YRI	0.00283	0.0002	14.18	59539	57301	790944	15_M1489	darkblue	15	M1489
England_LIA	Italy_Imperial.SG	3DT16	YRI	0.00268	0.000196	13.646	59408	57288	790944	16_3DT16	blue	16	3DT16
England_LIA	Italy_Imperial.SG	3DT26	YRI	-0.000961	0.000179	-5.369	56870	57630	790944	17_3DT26	blue	17	3DT26
England_LIA	Italy_Imperial.SG	6DT3	YRI	0.002961	0.000208	14.257	59613	57271	790944	18_6DT3	blue	18	6DT3
England_LIA	Italy_Imperial.SG	6DT18	YRI	0.003047	0.000209	14.559	59610	57199	790944	19_6DT18	blue	19	6DT18
England_LIA	Italy_Imperial.SG	6DT21	YRI	0.002693	0.000192	14.015	59384	57254	790944	20_6DT21	blue	20	6DT21
England_LIA	Italy_Imperial.SG	6DT22	YRI	0.002894	0.000204	14.173	59554	57265	790944	21_6DT22	blue	21	6DT22
England_LIA	Italy_Imperial.SG	6DT23	YRI	0.002678	0.000196	13.654	59418	57300	790944	22_6DT23	blue	22	6DT23
England_LIA	Italy_Imperial.SG	ARB002	YRI	0.002505	0.0002	12.531	59243	57262	790944	23_ARB002	blue	23	ARB002
England_LIA	Italy_Imperial.SG	ARB003	YRI	0.002898	0.00021	13.827	59511	57219	790944	24_ARB003	blue	24	ARB003
England_LIA	Italy_Imperial.SG	ARB012	YRI	0.002761	0.000202	13.688	59324	57140	790944	25_ARB012	blue	25	ARB012
England_LIA	Italy_Imperial.SG	DUX001	YRI	0.002933	0.000197	14.874	59489	57170	790944	26_DUX001	blue	26	DUX001
England_LIA	Italy_Imperial.SG	DUX004	YRI	0.002862	0.000197	14.513	59481	57217	790944	27_DUX004	blue	27	DUX004
England_LIA	Italy_Imperial.SG	DUX008	YRI	0.002778	0.00019	14.599	59340	57143	790944	28_DUX008	blue	28	DUX008
England_LIA	Italy_Imperial.SG	DUX010	YRI	0.002698	0.000208	12.973	59448	57314	790944	29_DUX010	blue	29	DUX010
England_LIA	Italy_Imperial.SG	DUX012	YRI	0.00298	0.000198	15.024	59609	57252	790944	30_DUX012	blue	30	DUX012
England_LIA	Italy_Imperial.SG	DUX017	YRI	0.002994	0.000193	15.494	59689	57320	790944	31_DUX017	blue	31	DUX017
England_LIA	Italy_Imperial.SG	DUX019	YRI	0.002898	0.000202	14.343	59627	57334	790944	32_DUX019	blue	32	DUX019
England_LIA	Italy_Imperial.SG	FEN001	YRI	0.002578	0.000199	12.976	59398	57359	790944	33_FEN001	blue	33	FEN001
England_LIA	Italy_Imperial.SG	FEN003	YRI	0.002845	0.000203	14.04	59549	57299	790944	34_FEN003	blue	34	FEN003
England_LIA	Italy_Imperial.SG	FEN005	YRI	0.003052	0.000203	15.003	59586	57173	790944	35_FEN005	blue	35	FEN005
England_LIA	Italy_Imperial.SG	FEN008	YRI	0.00285	0.000198	14.414	59592	57338	790944	36_FEN008	blue	36	FEN008
England_LIA	Italy_Imperial.SG	FEN009	YRI	0.002731	0.000202	13.55	59438	57277	790944	37_FEN009	blue	37	FEN009
England_LIA	Italy_Imperial.SG	FEN014	YRI	0.002712	0.000214	12.658	59443	57298	790944	38_FEN014	blue	38	FEN014
England_LIA	Italy_Imperial.SG	FEN018	YRI	0.002612	0.000194	13.439	59446	57380	790944	39_FEN018	blue	39	FEN018
England_LIA	Italy_Imperial.SG	KNF006	YRI	0.003224	0.000208	15.513	59666	57116	790944	40_KNF006	blue	40	KNF006
England_LIA	Italy_Imperial.SG	KNF014	YRI	0.003013	0.000201	14.996	59548	57165	790944	41_KNF014	blue	41	KNF014
England_LIA	Italy_Imperial.SG	KNF015	YRI	0.002845	0.000201	14.153	59517	57267	790944	42_KNF015	blue	42	KNF015
England_LIA	Italy_Imperial.SG	KNF020	YRI	0.002715	0.000193	14.085	59499	57352	790944	43_KNF020	blue	43	KNF020
England_LIA	Italy_Imperial.SG	NWC003	YRI	0.002903	0.000204	14.214	59441	57145	790944	44_NWC003	blue	44	NWC003
England_LIA	Italy_Imperial.SG	NWC005	YRI	0.002501	0.000203	12.306	59354	57376	790944	45_NWC005	blue	45	NWC005
England_LIA	Italy_Imperial.SG	NWC006	YRI	0.002769	0.0002	13.82	59443	57253	790944	46_NWC006	blue	46	NWC006
England_LIA	Italy_Imperial.SG	NWC007	YRI	0.002716	0.000216	12.582	59476	57328	790944	47_NWC007	blue	47	NWC007
England_LIA	Italy_Imperial.SG	NWC009	YRI	0.002577	0.000195	13.198	59292	57254	790944	48_NWC009	blue	48	NWC009
England_LIA	Italy_Imperial.SG	NWC010	YRI	0.002633	0.000195	13.518	59269	57186	790944	49_NWC010	blue	49	NWC010
England_LIA	Italy_Imperial.SG	VIC001	YRI	0.002926	0.0002	14.621	59535	57221	790944	50_VIC001	blue	50	VIC001
England_LIA	Italy_Imperial.SG	VIC004	YRI	0.002859	0.000191	14.937	59493	57232	790944	51_VIC004	blue	51	VIC004
England_LIA	Italy_Imperial.SG	VIC005	YRI	0.002828	0.0002	14.115	59432	57195	790944	52_VIC005	blue	52	VIC005
England_LIA	Italy_Imperial.SG	VIC008	YRI	0.002711	0.000196	13.799	59449	57305	790944	53_VIC008	blue	53	VIC008
England_LIA	Italy_Imperial.SG	VIC010	YRI	0.002738	0.000194	14.118	59393	57227	790944	54_VIC010	blue	54	VIC010
England_LIA	Italy_Imperial.SG	VIC016	YRI	0.002994	0.000204	14.703	59492	57123	790944	55_VIC016	blue	55	VIC016
England_LIA	Italy_Imperial.SG	NO3423	YRI	0.002761	0.000223	12.405	59393	57209	790944	56_NO3423	red	56	NO3423
England_LIA	Italy_Imperial.SG	12881A	YRI	0.003287	0.000208	15.832	59713	57113	790944	57_12881A	red	57	12881A
England_LIA	Italy_Imperial.SG	12883A	YRI	0.002805	0.000199	14.097	59531	57312	790944	58_12883A	red	58	12883A
England_LIA	Italy_Imperial.SG	12885A	YRI	0.003037	0.000204	14.873	59604	57201	790944	59_12885A	red	59	12885A
England_LIA	Italy_Imperial.SG	15558A	YRI	0.002924	0.000201	14.583	59603	57290	790944	60_15558A	red	60	15558A
England_LIA	Italy_Imperial.SG	15569A	YRI	0.003049	0.000198	15.36	59539	57127	790944	61_15569A	red	61	15569A
England_LIA	Italy_Imperial.SG	15570A	YRI	0.002174	0.000208	10.462	59305	57586	790944	62_15570A	red	62	15570A
England_LIA	Italy_Imperial.SG	GBR.SG	YRI	0.002531	0.000121	20.996	59477	57475	790944	67_GBR_Kent	black	63	15570A

## Sheet: France_Netherlands_X_g
P1	P2	X	O	f4	sd	Z	abba	baba	SNPS	target	ccol	no	Xx
France	Netherlands	iGaul	YRI	-0.000284	2.9e-05	-9.735	16312	16391	277429	15_iGaul	darkblue	16	iGaul
France	Netherlands	iCamIA_Rom	YRI	-0.00048	3.9e-05	-12.212	16340	16473	277429	15_Cam_LIA	darkblue
France	Netherlands	iRomanYRK	YRI	-0.000499	3.6e-05	-13.696	16334	16472	277429	17_iRomanYRK	blue	17	iRomanYRK
France	Netherlands	iCamRomARB	YRI	-0.00041	4e-05	-10.199	16255	16369	277429	18_iCamRomARB	blue	18	iCamRomARB
France	Netherlands	iCamRomDUX	YRI	-0.000452	3.2e-05	-13.931	16293	16419	277429	19_iCamRomDUX	blue	19	iCamRomDUX
France	Netherlands	iCamRomFEN	YRI	-0.000394	3.3e-05	-12.123	16305	16415	277429	20_iCamRomFEN	blue	20	iCamRomFEN
France	Netherlands	iCamRomKNF	YRI	-0.000353	3.6e-05	-9.705	16283	16381	277429	21_iCamRomKNF	blue	21	iCamRomKNF
France	Netherlands	iCamRomNWC	YRI	-0.000354	3.3e-05	-10.704	16293	16392	277429	22_iCamRomNWC	blue	22	iCamRomNWC
France	Netherlands	iCamRom_VIC	YRI	-0.000417	3.1e-05	-13.341	16301	16417	277429	23_iCamRom_VIC	blue	23	iCamRom_VIC
France	Netherlands	iEngCamEMA	YRI	-0.000698	3.1e-05	-22.693	16295	16489	277429	24_iEngCamEMA	red	24	iEngCamEMA
France	Netherlands	iEngKentEMA	YRI	-0.000654	3.1e-05	-21.341	16268	16450	277429	25_iEngKentEMA	red	25	iEngKentEMA
France	Netherlands	iEngNorEMA	YRI	-0.000677	3.3e-05	-20.74	16295	16482	277429	26_iEngNorEMA	red	26	iEngNorEMA
France	Netherlands	iDenEMA	YRI	-0.000536	3.2e-05	-16.583	16269	16418	277429	27_iDenEMA	red	27	iDenEMA
France	Netherlands	iGerEMA	YRI	-0.000791	4.3e-05	-18.513	16274	16493	277429	28_iGerEMA	red	28	iGerEMA
France	Netherlands	iLowSaxEMA	YRI	-0.000635	3.1e-05	-20.761	16264	16440	277429	29_iLowSaxEMA	red	29	iLowSaxEMA
France	Netherlands	iNedEMA	YRI	-0.000676	3e-05	-22.597	16286	16474	277429	30_iNedEMA	red	30	iNedEMA
France	Netherlands	GBR_Kent	YRI	-0.000502	3e-05	-16.816	16318	16458	277429	31_GBR.SG	black	31	GBR.SG

## Sheet: France_Netherlands_X_i
P1	P2	X	O	f4	sd	Z	abba	baba	SNPS	target	ccol	no	Xx
UK_Sco	Denmark	iGaul	YRI	-0.000284	2.9e-05	-9.735	16312	16391	277429	10_France_LIA	darkblue
France	Netherlands	M1489	YRI	-0.000415	5.1e-05	-8.103	16363	16478	277429	11_M1489	darkblue	11	M1489
France	Netherlands	12880A	YRI	-0.000394	4.8e-05	-8.265	16342	16452	277429	12_12880A	darkblue	12	12880A
France	Netherlands	12884A	YRI	-0.000532	6e-05	-8.848	16336	16484	277429	13_12884A	darkblue	13	12884A
France	Netherlands	15577A	YRI	-0.000554	5e-05	-11.032	16365	16519	277429	14_15577A	darkblue	14	15577A
France	Netherlands	15579A	YRI	-0.000442	5.4e-05	-8.178	16316	16438	277429	15_15579A	darkblue	15	15579A
France	Netherlands	3DT16	YRI	-0.000531	5.7e-05	-9.316	16310	16457	277429	16_3DT16	blue	16	3DT16
France	Netherlands	3DT26	YRI	0.000212	4.4e-05	4.832	15996	15938	277429	17_3DT26	blue	17	3DT26
France	Netherlands	6DT3	YRI	-0.000673	5.6e-05	-12.021	16342	16529	277429	18_6DT3	blue	18	6DT3
France	Netherlands	6DT18	YRI	-0.000447	5.7e-05	-7.844	16345	16469	277429	19_6DT18	blue	19	6DT18
France	Netherlands	6DT21	YRI	-0.000489	4.8e-05	-10.194	16317	16453	277429	20_6DT21	blue	20	6DT21
France	Netherlands	6DT22	YRI	-0.000412	4.8e-05	-8.567	16353	16467	277429	21_6DT22	blue	21	6DT22
France	Netherlands	6DT23	YRI	-0.000444	5e-05	-8.941	16335	16458	277429	22_6DT23	blue	22	6DT23
France	Netherlands	ARB002	YRI	-0.000385	4.7e-05	-8.115	16244	16351	277429	23_ARB002	blue	23	ARB002
France	Netherlands	ARB003	YRI	-0.000389	5.3e-05	-7.333	16290	16398	277429	24_ARB003	blue	24	ARB003
France	Netherlands	ARB012	YRI	-0.000458	4.8e-05	-9.442	16229	16356	277429	25_ARB012	blue	25	ARB012
France	Netherlands	DUX001	YRI	-0.000474	4.7e-05	-10.071	16251	16383	277429	26_DUX001	blue	26	DUX001
France	Netherlands	DUX004	YRI	-0.000474	4.9e-05	-9.733	16314	16445	277429	27_DUX004	blue	27	DUX004
France	Netherlands	DUX008	YRI	-0.000532	4.9e-05	-10.886	16135	16282	277429	28_DUX008	blue	28	DUX008
France	Netherlands	DUX010	YRI	-0.000394	5.1e-05	-7.687	16312	16421	277429	29_DUX010	blue	29	DUX010
France	Netherlands	DUX012	YRI	-0.00047	5.2e-05	-9.116	16329	16459	277429	30_DUX012	blue	30	DUX012
France	Netherlands	DUX017	YRI	-0.000391	5.3e-05	-7.44	16370	16478	277429	31_DUX017	blue	31	DUX017
France	Netherlands	DUX019	YRI	-0.000431	4.7e-05	-9.152	16342	16462	277429	32_DUX019	blue	32	DUX019
France	Netherlands	FEN001	YRI	-0.000427	4.9e-05	-8.69	16290	16408	277429	33_FEN001	blue	33	FEN001
France	Netherlands	FEN003	YRI	-0.000352	5.4e-05	-6.535	16341	16438	277429	34_FEN003	blue	34	FEN003
France	Netherlands	FEN005	YRI	-0.000463	5.5e-05	-8.403	16312	16440	277429	35_FEN005	blue	35	FEN005
France	Netherlands	FEN008	YRI	-0.000371	4.9e-05	-7.575	16320	16423	277429	36_FEN008	blue	36	FEN008
France	Netherlands	FEN009	YRI	-0.000383	4.9e-05	-7.742	16283	16389	277429	37_FEN009	blue	37	FEN009
France	Netherlands	FEN014	YRI	-0.000446	5.1e-05	-8.793	16296	16419	277429	38_FEN014	blue	38	FEN014
France	Netherlands	FEN018	YRI	-0.00032	4.6e-05	-6.969	16296	16384	277429	39_FEN018	blue	39	FEN018
France	Netherlands	KNF006	YRI	-0.000409	5.1e-05	-7.953	16276	16390	277429	40_KNF006	blue	40	KNF006
France	Netherlands	KNF014	YRI	-0.000378	5.1e-05	-7.454	16263	16368	277429	41_KNF014	blue	41	KNF014
France	Netherlands	KNF015	YRI	-0.000336	5e-05	-6.739	16328	16422	277429	42_KNF015	blue	42	KNF015
France	Netherlands	KNF020	YRI	-0.000289	5e-05	-5.826	16264	16344	277429	43_KNF020	blue	43	KNF020
France	Netherlands	NWC003	YRI	-0.000408	4.9e-05	-8.302	16247	16360	277429	44_NWC003	blue	44	NWC003
France	Netherlands	NWC005	YRI	-0.000331	4.8e-05	-6.87	16347	16439	277429	45_NWC005	blue	45	NWC005
France	Netherlands	NWC006	YRI	-0.000337	4.8e-05	-6.97	16290	16384	277429	46_NWC006	blue	46	NWC006
France	Netherlands	NWC007	YRI	-0.000317	5.2e-05	-6.076	16303	16391	277429	47_NWC007	blue	47	NWC007
France	Netherlands	NWC009	YRI	-0.000306	4.7e-05	-6.466	16297	16382	277429	48_NWC009	blue	48	NWC009
France	Netherlands	NWC010	YRI	-0.000427	4.8e-05	-8.899	16274	16393	277429	49_NWC010	blue	49	NWC010
France	Netherlands	VIC001	YRI	-0.000319	4.9e-05	-6.505	16287	16375	277429	50_VIC001	blue	50	VIC001
France	Netherlands	VIC004	YRI	-0.000459	5e-05	-9.167	16310	16438	277429	51_VIC004	blue	51	VIC004
France	Netherlands	VIC005	YRI	-0.000404	4.8e-05	-8.497	16320	16432	277429	52_VIC005	blue	52	VIC005
France	Netherlands	VIC008	YRI	-0.000372	4.8e-05	-7.764	16330	16433	277429	53_VIC008	blue	53	VIC008
France	Netherlands	VIC010	YRI	-0.000446	4.9e-05	-9.094	16251	16375	277429	54_VIC010	blue	54	VIC010
France	Netherlands	VIC016	YRI	-0.000499	4.8e-05	-10.301	16309	16447	277429	55_VIC016	blue	55	VIC016
France	Netherlands	NO3423	YRI	-0.000702	5.4e-05	-13.061	16306	16501	277429	56_NO3423	red	56	NO3423
France	Netherlands	12881A	YRI	-0.000718	5e-05	-14.409	16312	16511	277429	57_12881A	red	57	12881A
France	Netherlands	12883A	YRI	-0.000659	4.9e-05	-13.506	16298	16481	277429	58_12883A	red	58	12883A
France	Netherlands	12885A	YRI	-0.000675	5.2e-05	-13.004	16348	16535	277429	59_12885A	red	59	12885A
France	Netherlands	15558A	YRI	-0.000794	4.9e-05	-16.037	16303	16523	277429	60_15558A	red	60	15558A
France	Netherlands	15569A	YRI	-0.000818	5.3e-05	-15.433	16313	16540	277429	61_15569A	red	61	15569A
France	Netherlands	15570A	YRI	-0.000637	5.6e-05	-11.329	16299	16476	277429	62_15570A	red	62	15570A
UK_Sco	Denmark	GBR_Kent	YRI	-0.000502	3e-05	-16.816	16318	16458	277429	63_GBR_Kent	black

## Sheet: Scotland_Denmark_X_g
P1	P2	X	O	f4	sd	Z	abba	baba	SNPS	target	ccol	no	Xx
UK_Sco	Denmark	iGaul	YRI	-1.6e-05	3.4e-05	-0.458	16286	16290	277429	15_iGaul	darkblue	16	iGaul
UK_Sco	Denmark	iCamIA_Rom	YRI	2.8e-05	4.2e-05	0.667	16356	16348	277429	15_Cam_LIA	darkblue
UK_Sco	Denmark	iRomanYRK	YRI	-1.6e-05	4e-05	-0.392	16346	16350	277429	17_iRomanYRK	blue	17	iRomanYRK
UK_Sco	Denmark	iCamRomARB	YRI	4.8e-05	4.2e-05	1.138	16263	16250	277429	18_iCamRomARB	blue	18	iCamRomARB
UK_Sco	Denmark	iCamRomDUX	YRI	-1.7e-05	3.9e-05	-0.448	16297	16301	277429	19_iCamRomDUX	blue	19	iCamRomDUX
UK_Sco	Denmark	iCamRomFEN	YRI	4.7e-05	3.9e-05	1.206	16309	16296	277429	20_iCamRomFEN	blue	20	iCamRomFEN
UK_Sco	Denmark	iCamRomKNF	YRI	-1.4e-05	4.2e-05	-0.333	16274	16277	277429	21_iCamRomKNF	blue	21	iCamRomKNF
UK_Sco	Denmark	iCamRomNWC	YRI	3.3e-05	3.9e-05	0.841	16289	16280	277429	22_iCamRomNWC	blue	22	iCamRomNWC
UK_Sco	Denmark	iCamRom_VIC	YRI	8.7e-05	3.2e-05	2.729	16316	16292	277429	23_iCamRom_VIC	blue	23	iCamRom_VIC
UK_Sco	Denmark	iEngCamEMA	YRI	-0.000159	3.2e-05	-5.012	16318	16363	277429	24_iEngCamEMA	red	24	iEngCamEMA
UK_Sco	Denmark	iEngKentEMA	YRI	-0.000167	3.2e-05	-5.197	16282	16329	277429	25_iEngKentEMA	red	25	iEngKentEMA
UK_Sco	Denmark	iEngNorEMA	YRI	-0.000237	4e-05	-5.92	16300	16366	277429	26_iEngNorEMA	red	26	iEngNorEMA
UK_Sco	Denmark	iDenEMA	YRI	-0.000153	3.4e-05	-4.478	16266	16309	277429	27_iDenEMA	red	27	iDenEMA
UK_Sco	Denmark	iGerEMA	YRI	-0.000309	4.9e-05	-6.348	16286	16371	277429	28_iGerEMA	red	28	iGerEMA
UK_Sco	Denmark	iLowSaxEMA	YRI	-0.000159	3.1e-05	-5.148	16275	16319	277429	29_iLowSaxEMA	red	29	iLowSaxEMA
UK_Sco	Denmark	iNedEMA	YRI	-0.000181	3e-05	-6.032	16302	16352	277429	30_iNedEMA	red	30	iNedEMA
UK_Sco	Denmark	GBR_Kent	YRI	-8e-05	3.2e-05	-2.5	16321	16343	277429	31_GBR.SG	black	31	GBR.SG

## Sheet: Scotland_Denmark_X_i
P1	P2	X	O	f4	sd	Z	abba	baba	SNPS	target	ccol	no	Xx
UK_Sco	Denmark	iGaul	YRI	-1.6e-05	3.4e-05	-0.458	16286	16290	277429	10_France_LIA	darkblue
UK_Sco	Denmark	M1489	YRI	5.7e-05	6.2e-05	0.914	16372	16356	277429	11_M1489	darkblue	11	M1489
UK_Sco	Denmark	12880A	YRI	5e-05	5.6e-05	0.89	16350	16336	277429	12_12880A	darkblue	12	12880A
UK_Sco	Denmark	12884A	YRI	2.1e-05	5.4e-05	0.398	16357	16351	277429	13_12884A	darkblue	13	12884A
UK_Sco	Denmark	15577A	YRI	-5.8e-05	5.8e-05	-1.005	16382	16398	277429	14_15577A	darkblue	14	15577A
UK_Sco	Denmark	15579A	YRI	0.0001	5.1e-05	1.972	16335	16307	277429	15_15579A	darkblue	15	15579A
UK_Sco	Denmark	3DT16	YRI	-1.2e-05	5.3e-05	-0.231	16331	16334	277429	16_3DT16	blue	16	3DT16
UK_Sco	Denmark	3DT26	YRI	1.2e-05	4.7e-05	0.249	15882	15878	277429	17_3DT26	blue	17	3DT26
UK_Sco	Denmark	6DT3	YRI	-0.000151	5.8e-05	-2.616	16358	16400	277429	18_6DT3	blue	18	6DT3
UK_Sco	Denmark	6DT18	YRI	0.0001	5.1e-05	1.978	16366	16338	277429	19_6DT18	blue	19	6DT18
UK_Sco	Denmark	6DT21	YRI	-1.3e-05	5.4e-05	-0.247	16333	16336	277429	20_6DT21	blue	20	6DT21
UK_Sco	Denmark	6DT22	YRI	-7.3e-05	5.5e-05	-1.335	16341	16361	277429	21_6DT22	blue	21	6DT22
UK_Sco	Denmark	6DT23	YRI	5.5e-05	6e-05	0.928	16347	16332	277429	22_6DT23	blue	22	6DT23
UK_Sco	Denmark	ARB002	YRI	1.1e-05	5e-05	0.215	16243	16240	277429	23_ARB002	blue	23	ARB002
UK_Sco	Denmark	ARB003	YRI	6.6e-05	4.9e-05	1.337	16300	16281	277429	24_ARB003	blue	24	ARB003
UK_Sco	Denmark	ARB012	YRI	6.8e-05	5.2e-05	1.317	16247	16228	277429	25_ARB012	blue	25	ARB012
UK_Sco	Denmark	DUX001	YRI	-4.2e-05	4.9e-05	-0.854	16256	16268	277429	26_DUX001	blue	26	DUX001
UK_Sco	Denmark	DUX004	YRI	-7.1e-05	5.8e-05	-1.227	16308	16328	277429	27_DUX004	blue	27	DUX004
UK_Sco	Denmark	DUX008	YRI	-1e-05	5.2e-05	-0.197	16149	16152	277429	28_DUX008	blue	28	DUX008
UK_Sco	Denmark	DUX010	YRI	-0.000106	5.5e-05	-1.907	16293	16323	277429	29_DUX010	blue	29	DUX010
UK_Sco	Denmark	DUX012	YRI	3.8e-05	4.9e-05	0.766	16346	16335	277429	30_DUX012	blue	30	DUX012
UK_Sco	Denmark	DUX017	YRI	-1.8e-05	5.4e-05	-0.325	16367	16372	277429	31_DUX017	blue	31	DUX017
UK_Sco	Denmark	DUX019	YRI	8.7e-05	4.9e-05	1.78	16357	16333	277429	32_DUX019	blue	32	DUX019
UK_Sco	Denmark	FEN001	YRI	9e-05	4.8e-05	1.894	16307	16282	277429	33_FEN001	blue	33	FEN001
UK_Sco	Denmark	FEN003	YRI	4.3e-05	5.4e-05	0.803	16337	16325	277429	34_FEN003	blue	34	FEN003
UK_Sco	Denmark	FEN005	YRI	-2.3e-05	5.7e-05	-0.412	16315	16322	277429	35_FEN005	blue	35	FEN005
UK_Sco	Denmark	FEN008	YRI	0.000149	5.2e-05	2.835	16334	16293	277429	36_FEN008	blue	36	FEN008
UK_Sco	Denmark	FEN009	YRI	8e-05	5.3e-05	1.527	16292	16269	277429	37_FEN009	blue	37	FEN009
UK_Sco	Denmark	FEN014	YRI	-3e-06	5.1e-05	-0.065	16301	16302	277429	38_FEN014	blue	38	FEN014
UK_Sco	Denmark	FEN018	YRI	-7e-06	5.7e-05	-0.121	16277	16279	277429	39_FEN018	blue	39	FEN018
UK_Sco	Denmark	KNF006	YRI	-1.3e-05	5.4e-05	-0.246	16277	16281	277429	40_KNF006	blue	40	KNF006
UK_Sco	Denmark	KNF014	YRI	1.9e-05	4.9e-05	0.387	16265	16260	277429	41_KNF014	blue	41	KNF014
UK_Sco	Denmark	KNF015	YRI	-6.2e-05	5.6e-05	-1.095	16310	16327	277429	42_KNF015	blue	42	KNF015
UK_Sco	Denmark	KNF020	YRI	0	5.3e-05	0.007	16243	16243	277429	43_KNF020	blue	43	KNF020
UK_Sco	Denmark	NWC003	YRI	4.7e-05	5.2e-05	0.908	16253	16240	277429	44_NWC003	blue	44	NWC003
UK_Sco	Denmark	NWC005	YRI	1.1e-05	5.1e-05	0.215	16335	16332	277429	45_NWC005	blue	45	NWC005
UK_Sco	Denmark	NWC006	YRI	-2.6e-05	5.7e-05	-0.45	16276	16283	277429	46_NWC006	blue	46	NWC006
UK_Sco	Denmark	NWC007	YRI	6.1e-05	4.5e-05	1.353	16297	16281	277429	47_NWC007	blue	47	NWC007
UK_Sco	Denmark	NWC009	YRI	4.7e-05	6e-05	0.789	16288	16275	277429	48_NWC009	blue	48	NWC009
UK_Sco	Denmark	NWC010	YRI	5.7e-05	5.1e-05	1.105	16284	16269	277429	49_NWC010	blue	49	NWC010
UK_Sco	Denmark	VIC001	YRI	-4.6e-05	5.6e-05	-0.817	16269	16281	277429	50_VIC001	blue	50	VIC001
UK_Sco	Denmark	VIC004	YRI	4.7e-05	5.8e-05	0.799	16324	16311	277429	51_VIC004	blue	51	VIC004
UK_Sco	Denmark	VIC005	YRI	6.2e-05	4.9e-05	1.259	16330	16313	277429	52_VIC005	blue	52	VIC005
UK_Sco	Denmark	VIC008	YRI	0.000248	5.2e-05	4.798	16368	16299	277429	53_VIC008	blue	53	VIC008
UK_Sco	Denmark	VIC010	YRI	-4e-06	5.3e-05	-0.081	16253	16254	277429	54_VIC010	blue	54	VIC010
UK_Sco	Denmark	VIC016	YRI	0.000213	4.9e-05	4.311	16355	16296	277429	55_VIC016	blue	55	VIC016
UK_Sco	Denmark	NO3423	YRI	-0.000257	5.3e-05	-4.842	16315	16386	277429	56_NO3423	red	56	NO3423
UK_Sco	Denmark	12881A	YRI	-0.000283	5.7e-05	-4.998	16316	16395	277429	57_12881A	red	57	12881A
UK_Sco	Denmark	12883A	YRI	-0.000233	5.7e-05	-4.066	16304	16369	277429	58_12883A	red	58	12883A
UK_Sco	Denmark	12885A	YRI	-0.000243	6.1e-05	-4.009	16351	16419	277429	59_12885A	red	59	12885A
UK_Sco	Denmark	15558A	YRI	-0.00033	5.6e-05	-5.896	16315	16407	277429	60_15558A	red	60	15558A
UK_Sco	Denmark	15569A	YRI	-0.000232	5.2e-05	-4.429	16343	16407	277429	61_15569A	red	61	15569A
UK_Sco	Denmark	15570A	YRI	9.9e-05	5.3e-05	1.862	16352	16325	277429	62_15570A	red	62	15570A
UK_Sco	Denmark	GBR_Kent	YRI	-8e-05	3.2e-05	-2.5	16321	16343	277429	63_GBR_Kent	black

## Sheet: ScotLIA_FranceGrandEst_X_i
P1	P2	X	O	f4	sd	Z	abba	baba	SNPS	target	ccol	no	Xx
Scotland_LIA	France_GrandEst_IA2	iGaul	YRI	-0.000116	0.000167	-0.693	53246	53331	736509	10_France_LIA	darkblue	10
Scotland_LIA	France_GrandEst_IA2	12880A	YRI	0.000352	0.000272	1.295	53563	53303	736509	11_12880A	darkblue	11	12880A
Scotland_LIA	France_GrandEst_IA2	12884A	YRI	-0.000265	0.000273	-0.97	53302	53497	736509	12_12884A	darkblue	12	12884A
Scotland_LIA	France_GrandEst_IA2	15577A	YRI	-0.00011	0.000279	-0.394	53397	53478	736509	13_15577A	darkblue	13	15577A
Scotland_LIA	France_GrandEst_IA2	15579A	YRI	0.000221	0.000281	0.787	53431	53269	736509	14_15579A	darkblue	14	15579A
Scotland_LIA	France_GrandEst_IA2	M1489	YRI	0.000516	0.000275	1.878	53587	53207	736509	15_M1489	darkblue	15	M1489
Scotland_LIA	France_GrandEst_IA2	3DT16	YRI	0.00032	0.000273	1.17	53431	53196	736509	16_3DT16	blue	16	3DT16
Scotland_LIA	France_GrandEst_IA2	3DT26	YRI	-0.000907	0.000258	-3.52	51791	52459	736509	17_3DT26	blue	17	3DT26
Scotland_LIA	France_GrandEst_IA2	6DT3	YRI	-0.000565	0.000285	-1.985	53236	53652	736509	18_6DT3	blue	18	6DT3
Scotland_LIA	France_GrandEst_IA2	6DT18	YRI	0.000182	0.000274	0.666	53450	53316	736509	19_6DT18	blue	19	6DT18
Scotland_LIA	France_GrandEst_IA2	6DT21	YRI	0.000134	0.000272	0.494	53364	53265	736509	20_6DT21	blue	20	6DT21
Scotland_LIA	France_GrandEst_IA2	6DT22	YRI	0.00025	0.000263	0.952	53478	53293	736509	21_6DT22	blue	21	6DT22
Scotland_LIA	France_GrandEst_IA2	6DT23	YRI	0.000121	0.000281	0.43	53429	53340	736509	22_6DT23	blue	22	6DT23
Scotland_LIA	France_GrandEst_IA2	ARB002	YRI	0.00015	0.00027	0.554	53309	53199	736509	23_ARB002	blue	23	ARB002
Scotland_LIA	France_GrandEst_IA2	ARB003	YRI	-0.000145	0.00027	-0.539	53297	53404	736509	24_ARB003	blue	24	ARB003
Scotland_LIA	France_GrandEst_IA2	ARB012	YRI	6.4e-05	0.000267	0.241	53239	53191	736509	25_ARB012	blue	25	ARB012
Scotland_LIA	France_GrandEst_IA2	DUX001	YRI	0.000369	0.000266	1.388	53468	53197	736509	26_DUX001	blue	26	DUX001
Scotland_LIA	France_GrandEst_IA2	DUX004	YRI	-0.000392	0.000277	-1.412	53184	53472	736509	27_DUX004	blue	27	DUX004
Scotland_LIA	France_GrandEst_IA2	DUX008	YRI	8.5e-05	0.000263	0.324	53250	53188	736509	28_DUX008	blue	28	DUX008
Scotland_LIA	France_GrandEst_IA2	DUX010	YRI	-6.9e-05	0.000275	-0.25	53296	53347	736509	29_DUX010	blue	29	DUX010
Scotland_LIA	France_GrandEst_IA2	DUX012	YRI	0.000341	0.000261	1.308	53532	53280	736509	30_DUX012	blue	30	DUX012
Scotland_LIA	France_GrandEst_IA2	DUX017	YRI	0.000266	0.000278	0.959	53584	53388	736509	31_DUX017	blue	31	DUX017
Scotland_LIA	France_GrandEst_IA2	DUX019	YRI	0.000553	0.000275	2.012	53674	53266	736509	32_DUX019	blue	32	DUX019
Scotland_LIA	France_GrandEst_IA2	FEN001	YRI	-0.000222	0.000276	-0.805	53220	53384	736509	33_FEN001	blue	33	FEN001
Scotland_LIA	France_GrandEst_IA2	FEN003	YRI	0.000546	0.000275	1.983	53590	53188	736509	34_FEN003	blue	34	FEN003
Scotland_LIA	France_GrandEst_IA2	FEN005	YRI	0.000161	0.000268	0.601	53432	53314	736509	35_FEN005	blue	35	FEN005
Scotland_LIA	France_GrandEst_IA2	FEN008	YRI	0.00029	0.000274	1.061	53530	53316	736509	36_FEN008	blue	36	FEN008
Scotland_LIA	France_GrandEst_IA2	FEN009	YRI	9.6e-05	0.00025	0.383	53385	53315	736509	37_FEN009	blue	37	FEN009
Scotland_LIA	France_GrandEst_IA2	FEN014	YRI	-0.000117	0.000272	-0.432	53334	53421	736509	38_FEN014	blue	38	FEN014
Scotland_LIA	France_GrandEst_IA2	FEN018	YRI	0.000119	0.000275	0.432	53422	53334	736509	39_FEN018	blue	39	FEN018
Scotland_LIA	France_GrandEst_IA2	KNF006	YRI	0.00022	0.000268	0.819	53459	53297	736509	40_KNF006	blue	40	KNF006
Scotland_LIA	France_GrandEst_IA2	KNF014	YRI	0.000637	0.000266	2.389	53527	53058	736509	41_KNF014	blue	41	KNF014
Scotland_LIA	France_GrandEst_IA2	KNF015	YRI	0.000339	0.000273	1.244	53551	53301	736509	42_KNF015	blue	42	KNF015
Scotland_LIA	France_GrandEst_IA2	KNF020	YRI	-9.5e-05	0.000266	-0.358	53361	53432	736509	43_KNF020	blue	43	KNF020
Scotland_LIA	France_GrandEst_IA2	NWC003	YRI	0.000104	0.000273	0.38	53313	53236	736509	44_NWC003	blue	44	NWC003
Scotland_LIA	France_GrandEst_IA2	NWC005	YRI	0.000332	0.000278	1.194	53445	53200	736509	45_NWC005	blue	45	NWC005
Scotland_LIA	France_GrandEst_IA2	NWC006	YRI	0.000189	0.000263	0.719	53444	53305	736509	46_NWC006	blue	46	NWC006
Scotland_LIA	France_GrandEst_IA2	NWC007	YRI	0.000192	0.00027	0.709	53454	53312	736509	47_NWC007	blue	47	NWC007
Scotland_LIA	France_GrandEst_IA2	NWC009	YRI	0.000404	0.000264	1.529	53465	53168	736509	48_NWC009	blue	48	NWC009
Scotland_LIA	France_GrandEst_IA2	NWC010	YRI	-3.4e-05	0.000273	-0.124	53205	53230	736509	49_NWC010	blue	49	NWC010
Scotland_LIA	France_GrandEst_IA2	VIC001	YRI	-0.000295	0.000274	-1.078	53203	53421	736509	50_VIC001	blue	50	VIC001
Scotland_LIA	France_GrandEst_IA2	VIC004	YRI	0.00019	0.000259	0.733	53454	53314	736509	51_VIC004	blue	51	VIC004
Scotland_LIA	France_GrandEst_IA2	VIC005	YRI	0.000571	0.000282	2.025	53544	53124	736509	52_VIC005	blue	52	VIC005
Scotland_LIA	France_GrandEst_IA2	VIC008	YRI	0.000454	0.000261	1.737	53482	53148	736509	53_VIC008	blue	53	VIC008
Scotland_LIA	France_GrandEst_IA2	VIC010	YRI	0.000121	0.000274	0.44	53339	53250	736509	54_VIC010	blue	54	VIC010
Scotland_LIA	France_GrandEst_IA2	VIC016	YRI	-0.000106	0.000281	-0.379	53271	53350	736509	55_VIC016	blue	55	VIC016
Scotland_LIA	France_GrandEst_IA2	NO3423	YRI	8e-05	0.000278	0.287	53344	53285	736509	56_NO3423	red	56	NO3423
Scotland_LIA	France_GrandEst_IA2	12881A	YRI	0.000703	0.00027	2.599	53654	53136	736509	57_12881A	red	57	12881A
Scotland_LIA	France_GrandEst_IA2	12883A	YRI	-0.000209	0.000275	-0.762	53344	53498	736509	58_12883A	red	58	12883A
Scotland_LIA	France_GrandEst_IA2	12885A	YRI	0.000379	0.000272	1.395	53556	53277	736509	59_12885A	red	59	12885A
Scotland_LIA	France_GrandEst_IA2	15558A	YRI	0.000264	0.000267	0.987	53528	53333	736509	60_15558A	red	60	15558A
Scotland_LIA	France_GrandEst_IA2	15569A	YRI	3.1e-05	0.000259	0.121	53353	53330	736509	61_15569A	red	61	15569A
Scotland_LIA	France_GrandEst_IA2	15570A	YRI	0.000306	0.000274	1.118	53507	53281	736509	62_15570A	red	62	15570A
Scotland_LIA	France_GrandEst_IA2	GBR.SG	YRI	8.9e-05	0.000163	0.544	53479	53414	736509	67_GBR_Kent	black	63	15570A

[truncated: 3 more sheets: Ukraine_Steppe_SardN_X_i, UkraineYamnaya_SardiniaN_X_g, X_UKE_GBRKent_i]
