# Supplementary material for: Low Genetic Impact of the Roman Occupation of Britain in Rural Communities
Source: Mol Biol Evol. 2024 Sep 12;41(9):msae168. doi: 10.1093/molbev/msae168 (PMC11393495; doi:10.1093/molbev/msae168)
Supplement: msae168_Supplementary_Data [file msae168_supplementary_data.zip › Data S4 - LSAI sharing.xlsx]

## Sheet: Legend
Data S4 - Results of IBD sharing analyses. (A) Probabilities sharing at least one IBD segment >4 cM among populations. (B) IBD among imputed Late Iron Age and Roman genomes from Cambridgeshire. (C) IBD segments identified between DUX019 (PSN467, Duxford) and 12884A (HI2, Hinxton, Schiffels et al. 2016) using IBIS.

## Sheet: A - probabilities of sharing > 
Probabilities sharing at least one IBD segment >4 cM among populations.
Source		No individuals	Norway	Denmark	Netherlands	France	Scotland	Wales	Southeast Eangland	East England	France, LIA	Cambridge, Arbury	Cambridgeshire, Duxford	Cambridgeshire, Fenstanton	Cambridgeshire, Knobb's Farm	Cambridge, Northwest	Cambride, Vicar's Farm	York	Cambridgeshire	Kent	Norfolk	Suffolk	South England	Yorkshire	Denmark	Germany Lower Saxony	Germany, Northern Rhine	Ireland	Netherlands	Spain
UK Biobank	Norway	91	0.221954	0.106475	0.08489	0.058407	0.089341	0.077308	0.089341	0.085769	0.069597	0.135531	0.067504	0.130298	0.120879	0.104396	0.102564	0.078755	0.126958	0.136724	0.147929	0.150183	0.100733	0.139194	0.103611	0.129426	0.092796	0.083203	0.107892	0.040769
UK Biobank	Denmark	177	0.106475	0.162086	0.095028	0.060678	0.087119	0.077345	0.091469	0.08661	0.082109	0.114878	0.083939	0.101695	0.088983	0.112994	0.097928	0.07533	0.150258	0.139798	0.165146	0.164972	0.110169	0.170245	0.108959	0.152542	0.099812	0.079634	0.129687	0.042514
UK Biobank	Netherlands	200	0.08489	0.095028	0.16475	0.061925	0.085	0.0792	0.095375	0.091875	0.083	0.148333	0.092143	0.118571	0.105	0.095	0.101667	0.095	0.157766	0.156279	0.177692	0.173333	0.113333	0.174667	0.101429	0.154444	0.090556	0.072381	0.172955	0.044725
UK Biobank	France	200	0.058407	0.060678	0.061925	0.0595	0.067325	0.0632	0.06825	0.0624	0.068667	0.093333	0.074286	0.080714	0.0975	0.114167	0.080833	0.055833	0.085106	0.079535	0.090385	0.097333	0.079167	0.089833	0.066429	0.085741	0.075	0.070238	0.0725	0.0482
UK Biobank	Scotland	200	0.089341	0.087119	0.085	0.067325	0.228	0.102425	0.108225	0.109225	0.091	0.143333	0.11	0.131429	0.13375	0.125	0.130833	0.095833	0.132979	0.119186	0.155	0.134667	0.1075	0.135667	0.095	0.125926	0.092222	0.180952	0.107045	0.0521
UK Biobank	Wales	200	0.077308	0.077345	0.0792	0.0632	0.102425	0.39325	0.126525	0.114375	0.078333	0.15	0.085714	0.115714	0.11625	0.1025	0.114167	0.089167	0.130851	0.116744	0.135769	0.137333	0.111667	0.1265	0.081429	0.112037	0.091667	0.10619	0.101591	0.0466
UK Biobank	Southeast Eangland	200	0.089341	0.091469	0.095375	0.06825	0.108225	0.126525	0.11865	0.1111	0.078667	0.173333	0.097143	0.112857	0.11	0.114167	0.1175	0.096667	0.160638	0.144186	0.165	0.166333	0.115	0.158167	0.096429	0.146852	0.09	0.100238	0.129545	0.052525
UK Biobank	East England	200	0.085769	0.08661	0.091875	0.0624	0.109225	0.114375	0.1111	0.11165	0.077667	0.141667	0.089286	0.118571	0.11375	0.099167	0.115	0.085833	0.148511	0.141512	0.168846	0.158667	0.129167	0.152167	0.105	0.141296	0.092778	0.100476	0.122273	0.047875
Fischer et al. 2022	France, LIA	15	0.069597	0.082109	0.083	0.068667	0.091	0.078333	0.078667	0.077667	0.08	0.133333	0.12381	0.152381	0.233333	0.133333	0.155556	0.111111	0.099291	0.116279	0.087179	0.128889	0.1	0.108889	0.085714	0.106173	0.103704	0.104762	0.1	0.062667
this study	Cambridge, Arbury	3	0.135531	0.114878	0.148333	0.093333	0.143333	0.15	0.173333	0.141667	0.133333	0.666667	0.238095	0.380952	0.333333	0.166667	0.055556	0.222222	0.212766	0.193798	0.230769	0.2	0.166667	0.2	0.142857	0.17284	0.111111	0.174603	0.106061	0.091667
this study	Cambridgeshire, Duxford	7	0.067504	0.083939	0.092143	0.074286	0.11	0.085714	0.097143	0.089286	0.12381	0.238095	0.285714	0.306122	0.285714	0.238095	0.190476	0.238095	0.145897	0.152824	0.164835	0.171429	0.095238	0.128571	0.163265	0.126984	0.142857	0.163265	0.084416	0.065
this study	Cambridgeshire, Fenstanton	7	0.130298	0.101695	0.118571	0.080714	0.131429	0.115714	0.112857	0.118571	0.152381	0.380952	0.306122	0.204082	0.178571	0.238095	0.285714	0.214286	0.155015	0.139535	0.153846	0.257143	0.214286	0.157143	0.204082	0.137566	0.142857	0.156463	0.149351	0.084286
this study	Cambridgeshire, Knobb's Farm	4	0.120879	0.088983	0.105	0.0975	0.13375	0.11625	0.11	0.11375	0.233333	0.333333	0.285714	0.178571	0.25	0.291667	0.166667	0.25	0.180851	0.180233	0.192308	0.133333	0.125	0.158333	0.107143	0.194444	0.277778	0.178571	0.136364	0.07625
this study	Cambridge, Northwest	6	0.104396	0.112994	0.095	0.114167	0.125	0.1025	0.114167	0.099167	0.133333	0.166667	0.238095	0.238095	0.291667	0.222222	0.416667	0.138889	0.099291	0.170543	0.102564	0.233333	0.083333	0.155556	0.190476	0.123457	0.185185	0.134921	0.113636	0.090833
this study	Cambride, Vicar's Farm	6	0.102564	0.097928	0.101667	0.080833	0.130833	0.114167	0.1175	0.115	0.155556	0.055556	0.190476	0.285714	0.166667	0.416667	0.111111	0.305556	0.187943	0.100775	0.141026	0.155556	0.166667	0.161111	0.095238	0.154321	0.148148	0.142857	0.083333	0.059167
Martiniano et al. 2016	York	6	0.078755	0.07533	0.095	0.055833	0.095833	0.089167	0.096667	0.085833	0.111111	0.222222	0.238095	0.214286	0.25	0.138889	0.305556	0.111111	0.177305	0.162791	0.141026	0.222222	0.138889	0.133333	0.119048	0.08642	0.166667	0.134921	0.174242	0.059167
Gretzinger et al. 2022	Cambridgeshire	47	0.126958	0.150258	0.157766	0.085106	0.132979	0.130851	0.160638	0.148511	0.099291	0.212766	0.145897	0.155015	0.180851	0.099291	0.187943	0.177305	0.393843	0.29045	0.402619	0.391489	0.269504	0.380851	0.173252	0.297872	0.132388	0.128673	0.270793	0.052872
Gretzinger et al. 2022	Kent	43	0.136724	0.139798	0.156279	0.079535	0.119186	0.116744	0.144186	0.141512	0.116279	0.193798	0.152824	0.139535	0.180233	0.170543	0.100775	0.162791	0.29045	0.315846	0.286225	0.311628	0.217054	0.324806	0.182724	0.260121	0.134367	0.114064	0.248414	0.059651
Gretzinger et al. 2022	Norfolk	13	0.147929	0.165146	0.177692	0.090385	0.155	0.135769	0.165	0.168846	0.087179	0.230769	0.164835	0.153846	0.192308	0.102564	0.141026	0.141026	0.402619	0.286225	0.485207	0.405128	0.25641	0.382051	0.153846	0.333333	0.145299	0.087912	0.321678	0.056923
Gretzinger et al. 2022	Suffolk	15	0.150183	0.164972	0.173333	0.097333	0.134667	0.137333	0.166333	0.158667	0.128889	0.2	0.171429	0.257143	0.133333	0.233333	0.155556	0.222222	0.391489	0.311628	0.405128	0.488889	0.288889	0.428889	0.266667	0.360494	0.148148	0.120635	0.260606	0.062667
Gretzinger et al. 2022	South England	6	0.100733	0.110169	0.113333	0.079167	0.1075	0.111667	0.115	0.129167	0.1	0.166667	0.095238	0.214286	0.125	0.083333	0.166667	0.138889	0.269504	0.217054	0.25641	0.288889	0.222222	0.238889	0.190476	0.166667	0.12963	0.103175	0.242424	0.0725
Gretzinger et al. 2022	Yorkshire	30	0.139194	0.170245	0.174667	0.089833	0.135667	0.1265	0.158167	0.152167	0.108889	0.2	0.128571	0.157143	0.158333	0.155556	0.161111	0.133333	0.380851	0.324806	0.382051	0.428889	0.238889	0.468889	0.228571	0.3	0.148148	0.125397	0.30303	0.056333
Gretzinger et al. 2022	Denmark	7	0.103611	0.108959	0.101429	0.066429	0.095	0.081429	0.096429	0.105	0.085714	0.142857	0.163265	0.204082	0.107143	0.190476	0.095238	0.119048	0.173252	0.182724	0.153846	0.266667	0.190476	0.228571	0.122449	0.142857	0.063492	0.088435	0.162338	0.054286
Gretzinger et al. 2022	Germany Lower Saxony	27	0.129426	0.152542	0.154444	0.085741	0.125926	0.112037	0.146852	0.141296	0.106173	0.17284	0.126984	0.137566	0.194444	0.123457	0.154321	0.08642	0.297872	0.260121	0.333333	0.360494	0.166667	0.3	0.142857	0.345679	0.148148	0.12522	0.259259	0.058889
Gretzinger et al. 2022	Germany, Northern Rhine	9	0.092796	0.099812	0.090556	0.075	0.092222	0.091667	0.09	0.092778	0.103704	0.111111	0.142857	0.142857	0.277778	0.185185	0.148148	0.166667	0.132388	0.134367	0.145299	0.148148	0.12963	0.148148	0.063492	0.148148	0.148148	0.121693	0.146465	0.056667
Gretzinger et al. 2022	Ireland	21	0.083203	0.079634	0.072381	0.070238	0.180952	0.10619	0.100238	0.100476	0.104762	0.174603	0.163265	0.156463	0.178571	0.134921	0.142857	0.134921	0.128673	0.114064	0.087912	0.120635	0.103175	0.125397	0.088435	0.12522	0.121693	0.439909	0.095238	0.051905
Gretzinger et al. 2022	Netherlands	22	0.107892	0.129687	0.172955	0.0725	0.107045	0.101591	0.129545	0.122273	0.1	0.106061	0.084416	0.149351	0.136364	0.113636	0.083333	0.174242	0.270793	0.248414	0.321678	0.260606	0.242424	0.30303	0.162338	0.259259	0.146465	0.095238	0.264463	0.048636
UK Biobank	Spain	200	0.040769	0.042514	0.044725	0.0482	0.0521	0.0466	0.052525	0.047875	0.062667	0.091667	0.065	0.084286	0.07625	0.090833	0.059167	0.059167	0.052872	0.059651	0.056923	0.062667	0.0725	0.056333	0.054286	0.058889	0.056667	0.051905	0.048636	0.1001
						0.0627106

## Sheet: B - IBD sharing in ancient loca
IBD among imputed Late Iron Age and Roman genomes from Cambridgeshire.
ID1	ID2	Kinship coefficient	Number of IBD segments
ARB002	ARB003	0.056698	66
DUX001	DUX011	0.02243	28
NWC009	NWC010	0.016104	19
DUX001	DUX008	0.012055	15
DUX004	DUX013	0.011366	12
NWC007	NWC010	0.011051	12
DUX001	DUX019	0.008686	8
DUX011	DUX019	0.008572	9
12884A	DUX019	0.005967	5
Note, IBD segments were inferred with IBIS using 7cM minimum length threshold and minimum kinship coefficient 0.005 from a data set with 301,996 common variants (MAF >0.05 in HRC reference panel) genotyped in the UK Biobank data.

## Sheet: C - IBD sharing between sites
IBD segments identified between DUX019 (PSN467, Duxford) and 12884A (HI2, Hinxton, Schiffels et al. 2016) using IBIS
Chromosome	Start, hg19	End, hg19	Length (Mbp)	Length (cM)	Common SNPs
4	153943571	160426434	6.48286	7.25275	640
6	90641851	121941373	31.2995	28.106	2624
11	21047605	26227388	5.17978	7.88587	576
15	99602839	102397317	2.79448	7.63933	607
21	33552318	42030923	8.4786	15.5569	1216
Note, IBD segments were inferred with IBIS using 7cM minimum length threshold from a data set with 301,996 common variants (MAF >0.05 in HRC reference panel) genotyped in the UK Biobank data.
