# Supplementary material for: Low Genetic Impact of the Roman Occupation of Britain in Rural Communities
Source: Mol Biol Evol. 2024 Sep 12;41(9):msae168. doi: 10.1093/molbev/msae168 (PMC11393495; doi:10.1093/molbev/msae168)
Supplement: msae168_Supplementary_Data [file msae168_supplementary_data.zip › Data S5 - Runs of homozygosity.xlsx]

## Sheet: Legend
Data S5. Runs of homozygosity analyses. (A) values of ROH for the imputed ancient genomes presented in this study, run in haploid mode. (B) Results of TTests between ancient groups. (C) ROH estimates for genome-wide data as taken from the Allen Ancient DNA Resource (AADR). (D) ROH estimates for genome-wide data imputed from the original data (Martiniano et al. 2016). (E) ROH values from (mostly) …

## Sheet: A - Imputed, haploid mode
Group	Population	iid	max_roh	sum_roh>0.1	n_roh>0.1	sum_roh>0.5	n_roh>0.5	sum_roh>1	n_roh>1	sum_roh>2	n_roh>2	sum_roh>4	n_roh>4	sum_roh>8	n_roh>8
Romans	Arbury	ARB002	3.3098	116.895	80	116.895	80	116.895	80	21.9925	9	0	0	0	0
Romans	Arbury	ARB003_009	3.4501	132.594	90	132.594	90	132.594	90	18.8796	7	0	0	0	0
Romans	Arbury	ARB012	3.04649	103.49	74	103.49	74	103.49	74	12.2737	5	0	0	0	0
Romans	Duxford	DUX001	2.8872	102.223	73	102.223	73	102.223	73	17.0924	7	0	0	0	0
Romans	Duxford	DUX003	3.6586	184.571	126	184.571	126	184.571	126	44.4846	17	0	0	0	0
Romans	Duxford	DUX004	2.6885	77.0932	55	77.0932	55	77.0932	55	16.8395	7	0	0	0	0
Romans	Duxford	DUX006	3.3915	127.582	88	127.582	88	127.582	88	29.3002	12	0	0	0	0
Romans	Duxford	DUX008	4.3441	129.079	88	129.079	88	129.079	88	22.4295	8	8.44211	2	0	0
Romans	Duxford	DUX010	2.40719	73.5548	54	73.5548	54	73.5548	54	8.68469	4	0	0	0	0
Romans	Duxford	DUX011	2.8952	165.991	117	165.991	117	165.991	117	23.6763	10	0	0	0	0
Romans	Duxford	DUX012	3.5496	95.1427	68	95.1427	68	95.1427	68	14.6682	6	0	0	0	0
Romans	Duxford	DUX013	5.7426	194.092	117	194.092	117	194.092	117	70.9363	23	22.5009	5	0	0
Romans	Duxford	DUX014	3.8754	147.691	101	147.691	101	147.691	101	29.5216	11	0	0	0	0
Romans	Duxford	DUX017	3.9616	101.688	73	101.688	73	101.688	73	22.0108	9	0	0	0	0
Romans	Duxford	DUX019	2.44451	59.2774	47	59.2774	47	59.2774	47	2.44451	1	0	0	0	0
Romans	Duxford	DUX022	3.4268	136.807	93	136.807	93	136.807	93	36.1117	16	0	0	0	0
Romans	Fenstanton	FEN001	3.241	112.863	80	112.863	80	112.863	80	13.2841	5	0	0	0	0
Romans	Fenstanton	FEN003	2.8507	101.91	79	101.91	79	101.91	79	7.0083	3	0	0	0	0
Romans	Fenstanton	FEN005	3.73191	117.839	88	117.839	88	117.839	88	11.1279	4	0	0	0	0
Romans	Fenstanton	FEN008	3.4372	106.657	78	106.657	78	106.657	78	12.6684	5	0	0	0	0
Romans	Fenstanton	FEN009	3.158	103.088	73	103.088	73	103.088	73	21.3526	9	0	0	0	0
Romans	Fenstanton	FEN014	2.6923	109.603	75	109.603	75	109.603	75	25.3564	11	0	0	0	0
Romans	Fenstanton	FEN018	5.132	126.756	92	126.756	92	126.756	92	16.9513	6	5.132	1	0	0
Romans	Knobb's Farm	KNF002_003	3.4439	142.487	98	142.487	98	142.487	98	31.1757	13	0	0	0	0
Romans	Knobb's Farm	KNF006	4.2373	113.354	80	113.354	80	113.354	80	23.5063	9	4.2373	1	0	0
Romans	Knobb's Farm	KNF014	3.05111	146.099	107	146.099	107	146.099	107	14.433	6	0	0	0	0
Romans	Knobb's Farm	KNF015	2.88062	103.825	74	103.825	74	103.825	74	17.581	7	0	0	0	0
Romans	Knobb's Farm	KNF020	3.3985	168.205	111	168.205	111	168.205	111	39.5501	16	0	0	0	0
Romans	Northwest Cambridge	NWC003	3.3063	125.736	83	125.736	83	125.736	83	34.5584	14	0	0	0	0
Romans	Northwest Cambridge	NWC005	4.0404	78.8074	56	78.8074	56	78.8074	56	16.2836	6	4.0404	1	0	0
Romans	Northwest Cambridge	NWC006	3.8156	112.988	79	112.988	79	112.988	79	25.2142	10	0	0	0	0
Romans	Northwest Cambridge	NWC007	3.6371	101.789	72	101.789	72	101.789	72	10.324	4	0	0	0	0
Romans	Northwest Cambridge	NWC009	3.1899	121.921	86	121.921	86	121.921	86	21.121	8	0	0	0	0
Romans	Northwest Cambridge	NWC010	3.562	128.115	87	128.115	87	128.115	87	34.5115	14	0	0	0	0
Romans	Vicar's Farm	VIC001	2.8612	111.987	79	111.987	79	111.987	79	9.14909	4	0	0	0	0
Romans	Vicar's Farm	VIC004	2.9479	69.9256	51	69.9256	51	69.9256	51	5.70739	2	0	0	0	0
Romans	Vicar's Farm	VIC005	2.5821	72.9126	52	72.9126	52	72.9126	52	11.8334	5	0	0	0	0
Romans	Vicar's Farm	VIC008	3.09609	74.7538	55	74.7538	55	74.7538	55	14.6023	6	0	0	0	0
Romans	Vicar's Farm	VIC010	3.82061	137.475	94	137.475	94	137.475	94	28.7272	12	0	0	0	0
Romans	Vicar's Farm	VIC016	2.87189	88.5592	67	88.5592	67	88.5592	67	7.0573	3	0	0	0	0
Bronze Age	OverBarrows	OVB002	4.1054	195.118	132	195.118	132	195.118	132	57.0811	23	4.1054	1	0	0
Bronze Age	OverBarrows	OVB006	5.4564	130.384	86	130.384	86	130.384	86	31.6523	11	5.4564	1	0	0
Romans Avg.				115.636	81	115.636	81	115.636	81	21.1108	8.35	1.10882	0.25	0	0
BA Avg.				162.751	109	162.751	109	162.751	109	44.3667	17	4.7809	1	0	0

## Sheet: B - t Tests
		Average	Average	Average	Average
		sum_roh>4	n_roh>4	sum_roh>8	n_roh>8
	Arbury	0	0	0	0
	Duxford	2.38023	0.538462	0	0
	Fenstanton	0.733143	0.142857	0	0
	Knobb's Farm	0.84746	0.2	0	0
	Northwest Cambridge	0.6734	0.166667	0	0
	Vicar's Farm	0	0	0	0
	OverBarrows	4.7809	1	0	0
4 cM	Cambs. Romans vs. Over Barrows (BA)	0.194444
	ARB vs DUX	0.545594
	ARB vs FEN	0.544737
	ARB vs. KNB	0.51649
	ARB vs. NWC	0.51649
	ARB vs. VF	#NUM!
	DUX vs FEN	0.524135
	DUX vs. KNB	0.615799
	DUX vs. NWC	0.539121
	DUX vs. VF	0.388081
	FEN vs. KNB	0.921097
	FEN vs. NWC	0.953846
	FEN vs. VF	0.377374
	KNB vs. NWC	0.874072
	KNB vs VF	0.296665
	NWC vs. VF	0.340893
	Cambridge vs. York (Martiniano) (from Reich)	0.0143461
	Cambridge vs. York (Martiniano) Imp. Hap	0.084891
	Cambridge vs. York (Martiniano) imp. dip	0.560671
8 cM	Cambridge vs. York (Martiniano)	0.033525

## Sheet: C - Martiniano2016, from AADR
haploid mode
max_roh	iid	sum_roh>0.1	n_roh>0.1	sum_roh>0.5	n_roh>0.5	sum_roh>1	n_roh>1	sum_roh>2	n_roh>2	sum_roh>4	n_roh>4	sum_roh>8	n_roh>8
5.9307	3DT16.SG	131.048	85	131.048	85	131.048	85	30.7697	12	5.9307	1	0	0
8.5076	3DT26.SG	106.634	69	106.634	69	106.634	69	27.6775	6	19.5773	3	8.5076	1
3.5006	6DT18.SG	110.483	81	110.483	81	110.483	81	10.3113	4	0	0	0	0
2.7489	6DT21.SG	104.294	77	104.294	77	104.294	77	17.0905	7	0	0	0	0
3.1913	6DT22.SG	98.0534	71	98.0534	71	98.0534	71	12.9517	5	0	0	0	0
3.0052	6DT23.SG	118.364	83	118.364	83	118.364	83	17.5446	7	0	0	0	0
5.8771	6DT3.SG	92.845	60	92.845	60	92.845	60	24.8412	7	14.8938	3	0	0
4.9	M1489.SG	153.301	100	153.301	100	153.301	100	41.3742	14	9.3231	2	0	0
3.3704	NO3423.SG	104.304	68	104.304	68	104.304	68	21.6494	9	0	0	0	0
										49.7249		8.5076

## Sheet: D - Martiniano2016, imputed
haploid mode
max_roh	iid	sum_roh>0.1	n_roh>0.1	sum_roh>0.5	n_roh>0.5	sum_roh>1	n_roh>1	sum_roh>2	n_roh>2	sum_roh>4	n_roh>4	sum_roh>8	n_roh>8
6.8101	3DT16	88.0521	58	88.0521	58	88.0521	58	25.5353	9	6.8101	1	0	0
9.7442	3DT26	62.0205	35	62.0205	35	62.0205	35	19.4515	3	19.4515	3	9.7442	1
2.5113	6DT18	78.8815	58	78.8815	58	78.8815	58	2.5113	1	0	0	0	0
2.7124	6DT21	71.6298	54	71.6298	54	71.6298	54	9.472	4	0	0	0	0
2.5109	6DT22	73.6825	54	73.6825	54	73.6825	54	8.8468	4	0	0	0	0
2.4875	6DT23	75.2769	57	75.2769	57	75.2769	57	7.2021	3	0	0	0	0
5.898	6DT3	92.9013	58	92.9013	58	92.9013	58	28.764	9	10.2832	2	0	0
2.8707	M1489	77.3922	54	77.3922	54	77.3922	54	12.1253	5	0	0	0	0
3.53799	NO3423	83.053	56	83.053	56	83.053	56	20.0923	8	0	0	0	0
diploid mode
max_roh	iid	sum_roh>0.1	n_roh>0.1	sum_roh>0.5	n_roh>0.5	sum_roh>1	n_roh>1	sum_roh>2	n_roh>2	sum_roh>4	n_roh>4	sum_roh>8	n_roh>8
4.318	3DT16	17.781	11	17.781	11	17.781	11	6.4556	2	4.318	1	0	0
7.832	3DT26	21.3177	8	21.3177	8	21.3177	8	13.4524	2	13.4524	2	0	0
2.5132	6DT18	16.0663	11	16.0663	11	16.0663	11	2.5132	1	0	0	0	0
2.48101	6DT21	22.5099	16	22.5099	16	22.5099	16	2.48101	1	0	0	0	0
2.5011	6DT22	16.7043	12	16.7043	12	16.7043	12	2.5011	1	0	0	0	0
1.42419	6DT23	8.56269	7	8.56269	7	8.56269	7	0	0	0	0	0	0
3.93989	6DT3	24.3279	12	24.3279	12	24.3279	12	15.2233	5	0	0	0	0
2.8713	M1489	16.6952	11	16.6952	11	16.6952	11	2.8713	1	0	0	0	0
2.44	NO3423	25.8273	19	25.8273	19	25.8273	19	2.44	1	0	0	0	0

## Sheet: E - (mostly) British and Irish 
max_roh	iid	pop	Group I	sum_roh>0.1	n_roh>0.1	sum_roh>0.5	n_roh>0.5	sum_roh>1	n_roh>1	sum_roh>2	n_roh>2	sum_roh>4	n_roh>4	sum_roh>8	n_roh>8
9.84199	I5382	England_BellBeaker	England BA	202.664	122	202.664	122	202.664	122	67.6442	22	18.6425	3	9.84199	1
4.5363	I1770	England_BellBeaker	England BA	162.104	99	162.104	99	162.104	99	52.4263	18	4.5363	1	0	0
4.7847	I2418	England_BellBeaker	England BA	151.092	101	151.092	101	151.092	101	39.1621	14	9.0306	2	0	0
9.48169	I6775	England_BellBeaker	England BA	148.778	89	148.778	89	148.778	89	50.5449	15	23.4191	4	9.48169	1
4.4867	I6778	England_BellBeaker	England BA	144.027	98	144.027	98	144.027	98	29.4825	10	8.5867	2	0	0
20.7209	I2452	England_BellBeaker	England BA	137.283	72	137.283	72	137.283	72	59.9262	11	36.7562	3	30.3436	2
5.9634	I2453	England_BellBeaker	England BA	131.821	88	131.821	88	131.821	88	28.5593	9	5.9634	1	0	0
7.2713	I4950	England_BellBeaker	England BA	122.601	81	122.601	81	122.601	81	29.5912	9	12.6972	2	0	0
4.9815	I2447	England_BellBeaker	England BA	121.021	80	121.021	80	121.021	80	32.3259	11	4.9815	1	0	0
6.8912	I2445	England_BellBeaker	England BA	118.863	83	118.863	83	118.863	83	25.0056	9	6.8912	1	0	0
5.9023	I3256	England_BellBeaker	England BA	118.099	80	118.099	80	118.099	80	19.0537	6	5.9023	1	0	0
6.8129	I3255	England_BellBeaker	England BA	117.981	75	117.981	75	117.981	75	31.8008	10	12.4094	2	0	0
4.9439	I6679	England_BellBeaker	England BA	115.991	72	115.991	72	115.991	72	39.7344	15	4.9439	1	0	0
4.4635	I5512	England_BellBeaker	England BA	111.171	80	111.171	80	111.171	80	15.3378	6	4.4635	1	0	0
3.99879	I5513	England_BellBeaker	England BA	110.33	81	110.33	81	110.33	81	9.24729	3	0	0	0	0
5.2158	I2450	England_BellBeaker	England BA	108.759	75	108.759	75	108.759	75	23.6779	8	5.2158	1	0	0
4.9107	I2443	England_BellBeaker	England BA	102.502	73	102.502	73	102.502	73	16.8497	6	4.9107	1	0	0
7.5887	I4951	England_BellBeaker	England BA	74.0184	46	74.0184	46	74.0184	46	20.9955	7	7.5887	1	0	0
2.2133	I2455 (OVB006)	England_BellBeaker	England BA	20.3932	15	20.3932	15	20.3932	15	2.2133	1	0	0	0	0
2.9528	I2416	England_BellBeaker_highEEF	England BA	36.0327	24	36.0327	24	36.0327	24	9.65271	4	0	0	0	0
0	I1765_d	England_BellBeaker_lc	England BA	0	0	0	0	0	0	0	0	0	0	0	0
7.1355	I6774	England_BellBeaker_lowEEF	England BA	156.355	108	156.355	108	156.355	108	37.8615	14	7.1355	1	0	0
5.5288	I2459	England_BellBeaker_lowEEF	England BA	138.315	91	138.315	91	138.315	91	38.9668	14	5.5288	1	0	0
2.89581	I2454 (OVB001)	England_BellBeaker_lowEEF	England BA	125.633	90	125.633	90	125.633	90	12.9229	5	0	0	0	0
2.9222	I2417	England_BellBeaker_lowEEF	England BA	109.99	77	109.99	77	109.99	77	27.9526	12	0	0	0	0
3.3524	I5376	England_BellBeaker_lowEEF	England BA	40.6627	24	40.6627	24	40.6627	24	16.0052	6	0	0	0	0
3.4799	I1767	England_BellBeaker_mediumEEF	England BA	116.086	79	116.086	79	116.086	79	25.7218	10	0	0	0	0
3.9978	I5379	England_BellBeaker_mediumEEF	England BA	104.591	74	104.591	74	104.591	74	13.7381	5	0	0	0	0
5.3154	I6680	England_BellBeaker_mediumEEF	England BA	96.5894	69	96.5894	69	96.5894	69	10.2042	3	5.3154	1	0	0
2.0623	I2446_published	England_BellBeaker_mediumEEF_published	England BA	10.9949	8	10.9949	8	10.9949	8	2.0623	1	0	0	0	0
0	I2565_published	England_BellBeaker_published_lc	England BA	0	0	0	0	0	0	0	0	0	0	0	0
32.8648	I2457	England_C_EBA	England BA	239.941	98	239.941	98	239.941	98	142.083	21	110	8	84.8515	4
37.8006	I2597	England_C_EBA	England BA	215.211	75	215.211	75	215.211	75	127.625	11	119.058	7	105.181	4
5.7569	I2601	England_C_EBA	England BA	176.268	119	176.268	119	176.268	119	35.2522	12	10.228	2	0	0
5.3494	I2566	England_C_EBA	England BA	170.976	111	170.976	111	170.976	111	44.6219	16	5.3494	1	0	0
11.7206	I7635	England_C_EBA	England BA	169.212	104	169.212	104	169.212	104	49.3301	16	11.7206	1	11.7206	1
2.874	I2421	England_C_EBA	England BA	155.8	104	155.8	104	155.8	104	32.3731	13	0	0	0	0
6.9051	I7570	England_C_EBA	England BA	154.66	104	154.66	104	154.66	104	27.6093	8	12.3083	2	0	0
4.1021	I2618	England_C_EBA	England BA	153.936	109	153.936	109	153.936	109	28.9157	11	4.1021	1	0	0
4.8597	I2609	England_C_EBA	England BA	151.581	97	151.581	97	151.581	97	33.6677	13	4.8597	1	0	0
4.3957	I2463	England_C_EBA	England BA	146.697	91	146.697	91	146.697	91	48.7289	17	12.6934	3	0	0
5.1528	I2604	England_C_EBA	England BA	145.577	95	145.577	95	145.577	95	28.9269	9	9.4035	2	0	0
4.2019	I7638	England_C_EBA	England BA	140.591	96	140.591	96	140.591	96	34.2616	13	4.2019	1	0	0
5.27489	I6777	England_C_EBA	England BA	135.316	90	135.316	90	135.316	90	34.6544	12	5.27489	1	0	0
3.6428	I2461	England_C_EBA	England BA	127.159	89	127.159	89	127.159	89	25.6736	10	0	0	0	0
2.8234	I2602	England_C_EBA	England BA	123.129	90	123.129	90	123.129	90	12.7256	5	0	0	0	0
3.0576	I7573	England_C_EBA	England BA	119.526	86	119.526	86	119.526	86	17.4455	7	0	0	0	0
2.8209	I5377	England_C_EBA	England BA	108.462	80	108.462	80	108.462	80	14.6215	6	0	0	0	0
3.4788	I5441	England_C_EBA	England BA	91.8846	57	91.8846	57	91.8846	57	22.7266	9	0	0	0	0
0	I2610	England_C_EBA	England BA	0	0	0	0	0	0	0	0	0	0	0	0
0	I2612	England_C_EBA	England BA	0	0	0	0	0	0	0	0	0	0	0	0
0	I7630	England_C_EBA	England BA	0	0	0	0	0	0	0	0	0	0	0	0
0	I7569	England_C_EBA	England BA	0	0	0	0	0	0	0	0	0	0	0	0
0	I7639	England_C_EBA	England BA	0	0	0	0	0	0	0	0	0	0	0	0
0	I2460	England_C_EBA	England BA	0	0	0	0	0	0	0	0	0	0	0	0
0	I2464	England_C_EBA	England BA	0	0	0	0	0	0	0	0	0	0	0	0
7.485	I2600	England_C_EBA_daughter.I2457	England BA	165.278	112	165.278	112	165.278	112	31.5088	11	7.485	1	0	0
4.7218	I2462	England_C_EBA_highEEF	England BA	120.691	85	120.691	85	120.691	85	21.3356	7	4.7218	1	0	0
4.5072	I5373	England_C_EBA_lowEEF	England BA	120.476	72	120.476	72	120.476	72	43.1779	16	4.5072	1	0	0
5.778	I2596	England_C_EBA_lowEEF_father.or.son.I2597	England BA	134.284	91	134.284	91	134.284	91	31.0922	12	5.778	1	0	0
1.9573	I2598_published	England_C_EBA_published	England BA	9.20519	7	9.20519	7	9.20519	7	0	0	0	0	0	0
2.9979	I0160.SG	England_IA.SG	England BA	98.2715	68	98.2715	68	98.2715	68	25.5473	11	0	0	0	0
5.12819	I7628	England_LBA	England BA	146.248	96	146.248	96	146.248	96	34.906	13	5.12819	1	0	0
3.6843	I7575	England_LBA	England BA	112.717	80	112.717	80	112.717	80	15.3492	6	0	0	0	0
4.10759	I7578	England_LBA	England BA	107.659	77	107.659	77	107.659	77	22.3178	9	4.10759	1	0	0
3.321	I7576	England_LBA	England BA	101.671	69	101.671	69	101.671	69	23.368	9	0	0	0	0
3.5918	I5383	England_LBA_lowEEF	England BA	153.897	97	153.897	97	153.897	97	46.1839	18	0	0	0	0
5.1163	I7580	England_LBA_lowEEF	England BA	151.634	103	151.634	103	151.634	103	31.9191	11	5.1163	1	0	0
10.3308	I7640	England_MBA	England BA	141.379	93	141.379	93	141.379	93	38.7628	12	14.4354	2	10.3308	1
3.6954	I2639	England_MBA	England BA	138.015	93	138.015	93	138.015	93	30.4457	12	0	0	0	0
3.7625	I7626	England_MBA	England BA	134.62	96	134.62	96	134.62	96	18.0241	7	0	0	0	0
4.2478	I7572	England_MBA	England BA	127.122	90	127.122	90	127.122	90	21.4381	8	4.2478	1	0	0
3.3767	I7577	England_MBA	England BA	126.622	86	126.622	86	126.622	86	26.9204	11	0	0	0	0
4.9834	I7568	England_MBA	England BA	125.338	87	125.338	87	125.338	87	27.4963	10	4.9834	1	0	0
2.5998	I7571 (OVB007)	England_MBA	England BA	121.164	86	121.164	86	121.164	86	15.4253	7	0	0	0	0
8.6839	I7627	England_MBA	England BA	119.849	73	119.849	73	119.849	73	33.4873	10	13.8623	2	8.6839	1
4.5445	I3082	England_MBA	England BA	112.592	73	112.592	73	112.592	73	28.6788	10	4.5445	1	0	0
3.0448	I7574	England_MBA	England BA	108.223	75	108.223	75	108.223	75	15.6382	6	0	0	0	0
3.7259	I2458	England_MBA_highEEF	England BA	101.538	74	101.538	74	101.538	74	12.9157	5	0	0	0	0
2.7828	I7579	England_MBA_sister.I1780	England BA	142.093	102	142.093	102	142.093	102	18.0753	8	0	0	0	0
3.9564	I0161.SG	England_EarlyMedieval_Saxon.SG	England Post Roman	148.389	102	148.389	102	148.389	102	29.5331	11	0	0	0	0
3.4417	I0769.SG	England_EarlyMedieval_Saxon.SG	England Post Roman	118.176	81	118.176	81	118.176	81	17.3533	6	0	0	0	0
3.3704	NO3423.SG	England_EarlyMedieval_Saxon.SG	England Post Roman	104.304	68	104.304	68	104.304	68	21.6494	9	0	0	0	0
4.65131	I0773.SG	England_EarlyMedieval_Saxon.SG	England Post Roman	97.6155	70	97.6155	70	97.6155	70	15.6648	6	4.65131	1	0	0
2.6015	I0159.SG	England_EarlyMedieval_Saxon.SG	England Post Roman	88.5612	66	88.5612	66	88.5612	66	9.0621	4	0	0	0	0
2.54181	I0157.SG	England_EarlyMedieval_Saxon.SG	England Post Roman	86.2027	63	86.2027	63	86.2027	63	9.1164	4	0	0	0	0
3.7246	I0777.SG	England_EarlyMedieval_Saxon.SG	England Post Roman	73.8785	54	73.8785	54	73.8785	54	9.7207	3	0	0	0	0
1.8942	I0774.SG	England_EarlyMedieval_Saxon.SG	England Post Roman	67.6545	53	67.6545	53	67.6545	53	0	0	0	0	0	0
0	VK149.SG	England_Viking_lc.SG	England Post Roman	0	0	0	0	0	0	0	0	0	0	0	0
0	VK164.SG	England_Viking_lc.SG	England Post Roman	0	0	0	0	0	0	0	0	0	0	0	0
2.4787	VK150.SG	England_Viking_o.SG	England Post Roman	113.416	82	113.416	82	113.416	82	8.9984	4	0	0	0	0
2.9928	VK178.SG	England_Viking_o.SG	England Post Roman	97.6156	73	97.6156	73	97.6156	73	9.5904	4	0	0	0	0
4.5088	VK147.SG	England_Viking.SG	England Post Roman	145.239	104	145.239	104	145.239	104	23.03	9	4.5088	1	0	0
3.9304	VK174.SG	England_Viking.SG	England Post Roman	139.463	94	139.463	94	139.463	94	29.2498	12	0	0	0	0
3.3682	VK167.SG	England_Viking.SG	England Post Roman	115.802	81	115.802	81	115.802	81	16.8354	6	0	0	0	0
3.55051	VK165.SG	England_Viking.SG	England Post Roman	114.109	80	114.109	80	114.109	80	21.4329	8	0	0	0	0
3.825	VK143.SG	England_Viking.SG	England Post Roman	105.317	70	105.317	70	105.317	70	26.2622	10	0	0	0	0
3.166	VK258.SG	England_Viking.SG	England Post Roman	105.119	79	105.119	79	105.119	79	9.7707	4	0	0	0	0
2.90559	VK259.SG	England_Viking.SG	England Post Roman	103.964	75	103.964	75	103.964	75	12.2028	5	0	0	0	0
2.8958	VK261.SG	England_Viking.SG	England Post Roman	101.424	70	101.424	70	101.424	70	27.9142	12	0	0	0	0
2.4579	VK260.SG	England_Viking.SG	England Post Roman	100.864	75	100.864	75	100.864	75	8.9532	4	0	0	0	0
3.9018	VK172.SG	England_Viking.SG	England Post Roman	99.7331	70	99.7331	70	99.7331	70	26.5218	10	0	0	0	0
2.6044	VK175.SG	England_Viking.SG	England Post Roman	95.4497	68	95.4497	68	95.4497	68	13.5238	6	0	0	0	0
3.0567	VK257.SG	England_Viking.SG	England Post Roman	95.1592	67	95.1592	67	95.1592	67	15.9565	7	0	0	0	0
12.7989	VK151.SG	England_Viking.SG	England Post Roman	92.9482	60	92.9482	60	92.9482	60	18.5015	3	12.7989	1	12.7989	1
5.6636	VK256.SG	England_Viking.SG	England Post Roman	90.7024	66	90.7024	66	90.7024	66	12.1575	4	5.6636	1	0	0
2.5819	VK145.SG	England_Viking.SG	England Post Roman	89.3356	61	89.3356	61	89.3356	61	14.1689	6	0	0	0	0
3.2423	VK264.SG	England_Viking.SG	England Post Roman	85.4933	58	85.4933	58	85.4933	58	18.2174	7	0	0	0	0
2.4346	VK168.SG	England_Viking.SG	England Post Roman	84.0725	64	84.0725	64	84.0725	64	4.5292	2	0	0	0	0
3.10531	VK263.SG	England_Viking.SG	England Post Roman	83.4619	61	83.4619	61	83.4619	61	7.8585	3	0	0	0	0
2.8963	VK262.SG	England_Viking.SG	England Post Roman	82.3775	59	82.3775	59	82.3775	59	16.2389	7	0	0	0	0
2.6641	VK449.SG	England_Viking.SG	England Post Roman	82.1207	60	82.1207	60	82.1207	60	7.4991	3	0	0	0	0
3.0116	VK146.SG	England_Viking.SG	England Post Roman	79.4896	58	79.4896	58	79.4896	58	9.8094	4	0	0	0	0
2.3997	VK177.SG	England_Viking.SG	England Post Roman	78.7388	59	78.7388	59	78.7388	59	4.5757	2	0	0	0	0
3.053	VK176.SG	England_Viking.SG	England Post Roman	71.8772	49	71.8772	49	71.8772	49	12.627	5	0	0	0	0
1.9316	VK173.SG	England_Viking.SG	England Post Roman	69.5013	53	69.5013	53	69.5013	53	0	0	0	0	0	0
2.2019	VK166.SG	England_Viking.SG	England Post Roman	63.5452	50	63.5452	50	63.5452	50	4.3112	2	0	0	0	0
1.9197	VK171.SG	England_Viking.SG	England Post Roman	11.8262	8	11.8262	8	11.8262	8	0	0	0	0	0	0
1.3209	VK144.SG	England_Viking.SG	England Post Roman	3.3557	3	3.3557	3	3.3557	3	0	0	0	0	0	0
0	VK148.SG	England_Viking.SG	England Post Roman	0	0	0	0	0	0	0	0	0	0	0	0
0	VK163.SG	England_Viking.SG	England Post Roman	0	0	0	0	0	0	0	0	0	0	0	0
4.6289	rath3.SG	Ireland_EBA.SG	Ireland BA	145.354	93	145.354	93	145.354	93	46.4799	19	4.6289	1	0	0
6.705	rath1.SG	Ireland_EBA.SG	Ireland BA	100.333	66	100.333	66	100.333	66	22.7658	6	6.705	1	0	0
2.4847	rath2.SG	Ireland_EBA.SG	Ireland BA	75.9939	56	75.9939	56	75.9939	56	11.5459	5	0	0	0	0
10.6678	KGH6.SG	Ireland_Mesolithic.SG	Ireland M	694.801	392	694.801	392	694.801	392	291.581	95	78.2975	13	19.6586	2
9.13529	SRA62.SG	Ireland_Mesolithic.SG	Ireland M	616.973	351	616.973	351	616.973	351	242.619	73	85.1174	15	9.13529	1
4.3867	PN112.SG	Ireland_EN_MN.SG	Ireland N	193.134	128	193.134	128	193.134	128	40.4505	15	4.3867	1	0	0
4.6083	ASH3.SG	Ireland_EN_MN.SG	Ireland N	174.421	112	174.421	112	174.421	112	42.5943	16	4.6083	1	0	0
3.9732	PN02.SG	Ireland_EN_MN.SG	Ireland N	167.392	117	167.392	117	167.392	117	34.6975	14	0	0	0	0
10.1119	PN13.SG	Ireland_EN_MN.SG	Ireland N	154.659	95	154.659	95	154.659	95	52.2232	17	10.1119	1	10.1119	1
4.9754	PB357.SG	Ireland_EN_MN.SG	Ireland N	123.04	79	123.04	79	123.04	79	29.7849	11	4.9754	1	0	0
4.1696	PN04.SG	Ireland_EN.SG	Ireland N	167.997	113	167.997	113	167.997	113	33.4399	13	4.1696	1	0	0
3.9455	PN05.SG	Ireland_EN.SG	Ireland N	158.643	109	158.643	109	158.643	109	28.052	11	0	0	0	0
4.9036	PN10_PN113.SG	Ireland_EN.SG	Ireland N	135.454	88	135.454	88	135.454	88	38.9276	13	13.7076	3	0	0
5.3221	PN107.SG	Ireland_EN.SG	Ireland N	131.202	89	131.202	89	131.202	89	27.4952	10	5.3221	1	0	0
9.2753	CAK531.SG	Ireland_LN.SG	Ireland N	185.734	104	185.734	104	185.734	104	77.5209	24	13.6867	2	9.2753	1
8.1674	CAK530.SG	Ireland_LN.SG	Ireland N	182.846	114	182.846	114	182.846	114	48.5091	13	24.6038	4	8.1674	1
5.0266	CAK68.SG	Ireland_LN.SG	Ireland N	166.132	109	166.132	109	166.132	109	37.3005	14	5.0266	1	0	0
4.4037	CAK532.SG	Ireland_LN.SG	Ireland N	161.181	112	161.181	112	161.181	112	32.2302	12	4.4037	1	0	0
12.4991	CAK533.SG	Ireland_LN.SG	Ireland N	147.67	99	147.67	99	147.67	99	34.9251	10	12.4991	1	12.4991	1
17.1925	prs002-ALL_DATA.SG	Ireland_Megalithic.SG	Ireland N	200.73	94	200.73	94	200.73	94	106.36	22	63.2464	6	51.2619	4
6.0039	prs009-ALL_DATA.SG	Ireland_Megalithic.SG	Ireland N	136.123	91	136.123	91	136.123	91	35.0414	11	14.9228	3	0	0
4.6698	prs016-ALL_DATA.SG	Ireland_Megalithic.SG	Ireland N	129.149	88	129.149	88	129.149	88	30.2303	11	8.7817	2	0	0
4.5096	prs013-ALL_DATA.SG	Ireland_Megalithic.SG	Ireland N	123.044	77	123.044	77	123.044	77	44.1447	15	4.5096	1	0	0
3.61259	prs006-ALL_DATA.SG	Ireland_Megalithic.SG	Ireland N	53.928	32	53.928	32	53.928	32	21.375	8	0	0	0	0
3.1478	prs012-ALL_DATA.SG	Ireland_Megalithic.SG	Ireland N	22.4173	13	22.4173	13	22.4173	13	7.38519	3	0	0	0	0
3.41821	prs003-ALL_DATA.SG	Ireland_Megalithic.SG	Ireland N	9.7233	5	9.7233	5	9.7233	5	6.01611	2	0	0	0	0
3.11849	prs010-ALL_DATA.SG	Ireland_Megalithic.SG	Ireland N	9.08049	6	9.08049	6	9.08049	6	3.11849	1	0	0	0	0
0	prs018-ALL_DATA.SG	Ireland_Megalithic.SG	Ireland N	0	0	0	0	0	0	0	0	0	0	0	0
0	car004-ALL_DATA.SG	Ireland_Megalithic.SG	Ireland N	0	0	0	0	0	0	0	0	0	0	0	0
2.3743	prs017-ALL_DATA.SG	Ireland_Megalithic.SG_father.prs002-ALL_DATA.SG	Ireland N	19.4665	13	19.4665	13	19.4665	13	4.4712	2	0	0	0	0
64.1593	NG10.SG	Ireland_MN.SG	Ireland N	994.08	108	994.08	108	994.08	108	920.495	50	886.228	38	838.662	30
12.3558	PN16.SG	Ireland_MN.SG	Ireland N	270.894	163	270.894	163	270.894	163	84.4872	30	12.3558	1	12.3558	1
4.935	PB754.SG	Ireland_MN.SG	Ireland N	231.753	151	231.753	151	231.753	151	61.6791	23	9.2419	2	0	0
6.4819	ANN2.SG	Ireland_MN.SG	Ireland N	208.337	127	208.337	127	208.337	127	68.7909	23	12.4518	2	0	0
16.5733	PB768.SG	Ireland_MN.SG	Ireland N	205.014	121	205.014	121	205.014	121	76.3783	21	23.8127	2	16.5733	1
6.0326	PB1794.SG	Ireland_MN.SG	Ireland N	201.189	125	201.189	125	201.189	125	64.5148	22	16.8997	3	0	0
7.19781	PB672.SG	Ireland_MN.SG	Ireland N	197.492	121	197.492	121	197.492	121	73.5232	23	25.9764	5	0	0
10.403	PN12.SG	Ireland_MN.SG	Ireland N	197.066	119	197.066	119	197.066	119	58.3563	15	30.2849	4	19.6034	2
5.914	ASH1.SG	Ireland_MN.SG	Ireland N	187.152	113	187.152	113	187.152	113	61.276	20	15.8695	3	0	0
5.7722	NGZ1.SG	Ireland_MN.SG	Ireland N	180.989	120	180.989	120	180.989	120	34.3676	12	10.649	2	0	0
4.8554	PN06.SG	Ireland_MN.SG	Ireland N	179.831	118	179.831	118	179.831	118	44.5509	17	4.8554	1	0	0
3.216	PN03.SG	Ireland_MN.SG	Ireland N	179.499	119	179.499	119	179.499	119	42.3047	16	0	0	0	0
3.325	GNM1007.SG	Ireland_MN.SG	Ireland N	178.455	116	178.455	116	178.455	116	43.2572	17	0	0	0	0
12.4642	PB443.SG	Ireland_MN.SG	Ireland N	178.438	109	178.438	109	178.438	109	63.9379	19	17.1867	2	12.4642	1
7.3857	MB6.SG	Ireland_MN.SG	Ireland N	171.985	108	171.985	108	171.985	108	54.1839	18	19.8461	3	0	0
9.6869	PB1327.SG	Ireland_MN.SG	Ireland N	168.657	111	168.657	111	168.657	111	38.0465	13	9.6869	1	9.6869	1
9.3853	CH448.SG	Ireland_MN.SG	Ireland N	163.126	108	163.126	108	163.126	108	37.4087	10	15.1565	2	9.3853	1
3.8925	GNM1076.SG	Ireland_MN.SG	Ireland N	159.683	106	159.683	106	159.683	106	33.4314	12	0	0	0	0
5.9024	PB2031.SG	Ireland_MN.SG	Ireland N	158.6	98	158.6	98	158.6	98	47.1026	15	10.7719	2	0	0
7.1167	ANN1.SG	Ireland_MN.SG	Ireland N	157.746	99	157.746	99	157.746	99	53.7857	19	12.8489	2	0	0
5.05379	PB186.SG	Ireland_MN.SG	Ireland N	156.017	108	156.017	108	156.017	108	27.8111	11	5.05379	1	0	0
6.3439	ARD2.SG	Ireland_MN.SG	Ireland N	149.28	107	149.28	107	149.28	107	28.8695	11	6.3439	1	0	0
3.8391	PN07.SG	Ireland_MN.SG	Ireland N	146.506	104	146.506	104	146.506	104	27.5015	11	0	0	0	0
3.68249	BG72.SG	Ireland_MN.SG	Ireland N	139.488	99	139.488	99	139.488	99	22.6415	9	0	0	0	0
4.9775	PB581.SG	Ireland_MN.SG	Ireland N	137.914	91	137.914	91	137.914	91	28.8563	10	4.9775	1	0	0
3.5658	PB675.SG	Ireland_MN.SG	Ireland N	132.542	93	132.542	93	132.542	93	19.6725	8	0	0	0	0
11.804	bally.SG	Ireland_N.SG	Ireland N	124.838	81	124.838	81	124.838	81	34.9216	10	16.4344	2	11.804	1
0	CAK534.SG	Ireland_N.SG	Ireland N	0	0	0	0	0	0	0	0	0	0	0	0
15.6402	VK544.SG	Ireland_Viking.SG	Ireland Post Roman	109.5	68	109.5	68	109.5	68	20.6092	3	15.6402	1	15.6402	1
2.3596	VK543.SG	Ireland_Viking.SG	Ireland Post Roman	90.2887	69	90.2887	69	90.2887	69	8.57659	4	0	0	0	0
3.1561	VK545.SG	Ireland_Viking.SG	Ireland Post Roman	66.8001	51	66.8001	51	66.8001	51	3.1561	1	0	0	0	0
2.07939	VK546.SG	Ireland_Viking.SG	Ireland Post Roman	8.42509	6	8.42509	6	8.42509	6	2.07939	1	0	0	0	0
3.1899	AMC014	Italy_Sardinia_Roman	Italy Roman	146.976	98	146.976	98	146.976	98	39.1134	16	0	0	0	0
1.99829	AMC005	Italy_Sardinia_Roman	Italy Roman	25.8913	18	25.8913	18	25.8913	18	0	0	0	0	0	0
2.6218	AMC001	Italy_Sardinia_Roman_o	Italy Roman	34.9235	23	34.9235	23	34.9235	23	9.0687	4	0	0	0	0
12.7903	I6767	England_Mesolithic	Mesolithic	517.018	303	517.018	303	517.018	303	196.195	65	49.6288	8	12.7903	1
2.5376	I6745	England_Mesolithic	Mesolithic	15.9661	11	15.9661	11	15.9661	11	2.5376	1	0	0	0	0
3.2244	I3025	England_Mesolithic	Mesolithic	13.7653	8	13.7653	8	13.7653	8	6.1478	2	0	0	0	0
12.9169	I6767_all.SG	England_Mesolithic_all.SG	Mesolithic	478.422	294	478.422	294	478.422	294	152.055	48	52.7599	9	12.9169	1
5.0593	I3025_all.SG	England_Mesolithic_all.SG	Mesolithic	35.3596	22	35.3596	22	35.3596	22	12.0695	4	5.0593	1	0	0
1.37919	I6744	England_Mesolithic_o1	Mesolithic	2.52339	2	2.52339	2	2.52339	2	0	0	0	0	0	0
1.1434	SB337B3_lib.SG	England_Mesolithic_o1.SG	Mesolithic	2.248	2	2.248	2	2.248	2	0	0	0	0	0	0
12.9099	I6767.SG	England_Mesolithic.SG	Mesolithic	482.525	288	482.525	288	482.525	288	168.632	53	62.1175	11	12.9099	1
2.3556	I3025.SG	England_Mesolithic.SG	Mesolithic	16.0941	12	16.0941	12	16.0941	12	2.3556	1	0	0	0	0
2.7001	SB343C3_lib.SG	England_Mesolithic.SG	Mesolithic	10.1094	6	10.1094	6	10.1094	6	2.7001	1	0	0	0	0
25.585	FN2.SG	Germany_Roman.SG	n/a	190.273	78	190.273	78	190.273	78	113.025	19	89.4951	10	64.3259	5
36.1439	I2606	England_N	Neolithic	421.927	136	421.927	136	421.927	136	289.124	35	242.559	16	213.088	11
15.4129	I6760	England_N	Neolithic	257.466	156	257.466	156	257.466	156	85.4981	26	25.0711	3	15.4129	1
9.41311	I6750	England_N	Neolithic	239.02	138	239.02	138	239.02	138	84.9161	26	25.3833	3	18.1426	2
6.585	I5366	England_N	Neolithic	216.616	131	216.616	131	216.616	131	82.7113	28	18.9375	3	0	0
6.6031	I6761	England_N	Neolithic	207.924	135	207.924	135	207.924	135	58.3004	20	15.4802	3	0	0
8.05049	I5387	England_N	Neolithic	205.131	124	205.131	124	205.131	124	64.1777	21	17.7247	3	8.05049	1
12.9085	I6757	England_N	Neolithic	197.984	123	197.984	123	197.984	123	45.4288	11	24.1109	2	24.1109	2
5.4679	I6746	England_N	Neolithic	189.62	122	189.62	122	189.62	122	51.7693	20	5.4679	1	0	0
4.2215	I2605	England_N	Neolithic	188.019	123	188.019	123	188.019	123	60.1355	23	8.35689	2	0	0
8.4978	I6762	England_N	Neolithic	186.774	113	186.774	113	186.774	113	64.534	20	19.7116	3	8.4978	1
6.43829	I6751	England_N	Neolithic	186.544	124	186.544	124	186.544	124	50.2123	18	11.1211	2	0	0
14.7518	I3068	England_N	Neolithic	184.797	107	184.797	107	184.797	107	65.4553	17	27.5645	2	27.5645	2
7.3644	I3005	England_N	Neolithic	175.58	113	175.58	113	175.58	113	44.8227	13	17.4842	3	0	0
3.0204	I6747	England_N	Neolithic	175.31	117	175.31	117	175.31	117	38.4087	16	0	0	0	0
13.6378	I6753	England_N	Neolithic	170.224	106	170.224	106	170.224	106	51.0531	15	17.7737	2	13.6378	1
4.0556	I6759	England_N	Neolithic	156.58	99	156.58	99	156.58	99	41.9112	15	4.0556	1	0	0
4.8017	I3040	England_N	Neolithic	88.8505	52	88.8505	52	88.8505	52	34.0491	12	4.8017	1	0	0
2.0684	I0519	England_N	Neolithic	5.5695	4	5.5695	4	5.5695	4	2.0684	1	0	0	0	0
1.54	I0518	England_N	Neolithic	1.54	1	1.54	1	1.54	1	0	0	0	0	0	0
0	I5374	England_N	Neolithic	0	0	0	0	0	0	0	0	0	0	0	0
0	I0520	England_N	Neolithic	0	0	0	0	0	0	0	0	0	0	0	0
3.1596	I3039	England_N_1d.rel.I6761	Neolithic	38.0504	25	38.0504	25	38.0504	25	10.4735	4	0	0	0	0
2.8164	I3039_all.SG	England_N_1d.rel.I6761_all.SG	Neolithic	28.7698	20	28.7698	20	28.7698	20	7.4064	3	0	0	0	0
2.8177	I3039.SG	England_N_1d.rel.I6761.SG	Neolithic	19.6192	11	19.6192	11	19.6192	11	9.6688	4	0	0	0	0
4.4539	I6755_all.SG	England_N_all.SG	Neolithic	229.306	146	229.306	146	229.306	146	65.3836	24	4.4539	1	0	0
4.30229	I5387_all.SG	England_N_all.SG	Neolithic	214.815	131	214.815	131	214.815	131	65.6419	23	8.43488	2	0	0
9.4305	I6750_all.SG	England_N_all.SG	Neolithic	210.047	122	210.047	122	210.047	122	81.023	25	24.3739	3	18.7738	2
8.2288	I6762_all.SG	England_N_all.SG	Neolithic	201.243	124	201.243	124	201.243	124	67.9044	22	19.0332	3	8.2288	1
12.8019	I6760_all.SG	England_N_all.SG	Neolithic	198.623	122	198.623	122	198.623	122	66.8324	22	17.2087	2	12.8019	1
13.6357	I6753_all.SG	England_N_all.SG	Neolithic	149.921	97	149.921	97	149.921	97	32.5635	8	13.6357	1	13.6357	1
4.0328	I6746_all.SG	England_N_all.SG	Neolithic	149.027	106	149.027	106	149.027	106	26.4296	10	4.0328	1	0	0
6.4991	I6751_all.SG	England_N_all.SG	Neolithic	142.619	92	142.619	92	142.619	92	34.9452	11	11.1773	2	0	0
3.1843	I6747_all.SG	England_N_all.SG	Neolithic	141.757	101	141.757	101	141.757	101	27.533	11	0	0	0	0
5.25869	I3040_all.SG	England_N_all.SG	Neolithic	99.1141	55	99.1141	55	99.1141	55	45.3468	16	10.5109	2	0	0
4.0084	I4949_published	England_N_published	Neolithic	7.0815	3	7.0815	3	7.0815	3	4.0084	1	4.0084	1	0	0
4.4442	I6755.SG	England_N.SG	Neolithic	219.133	137	219.133	137	219.133	137	63.7418	24	4.4442	1	0	0
5.03321	I5387.SG	England_N.SG	Neolithic	216.068	130	216.068	130	216.068	130	76.55	27	13.4905	3	0	0
9.4305	I6750.SG	England_N.SG	Neolithic	209.816	120	209.816	120	209.816	120	84.0615	26	28.5266	4	18.7648	2
6.5334	I6761.SG	England_N.SG	Neolithic	205.293	130	205.293	130	205.293	130	69.0751	25	14.7588	3	0	0
14.6286	SB379D2_lib.SG	England_N.SG	Neolithic	203.257	120	203.257	120	203.257	120	69.0518	18	27.3292	2	27.3292	2
6.7061	SB603A_lib.SG	England_N.SG	Neolithic	202.649	126	202.649	126	202.649	126	57.6667	17	27.4135	5	0	0
8.2288	I6762.SG	England_N.SG	Neolithic	195.761	123	195.761	123	195.761	123	58.0197	18	19.0183	3	8.2288	1
12.8019	I6760.SG	England_N.SG	Neolithic	188.805	115	188.805	115	188.805	115	63.915	20	17.2087	2	12.8019	1
12.9115	I6757.SG	England_N.SG	Neolithic	181.067	110	181.067	110	181.067	110	53.6393	14	24.3532	2	24.3532	2
4.093	I6759.SG	England_N.SG	Neolithic	169.611	115	169.611	115	169.611	115	40.2573	16	4.093	1	0	0
7.3508	SB338B2_lib.SG	England_N.SG	Neolithic	163.827	103	163.827	103	163.827	103	49.2872	16	17.2392	3	0	0
3.1855	I6747.SG	England_N.SG	Neolithic	161.347	113	161.347	113	161.347	113	29.1721	12	0	0	0	0
13.6378	I6753.SG	England_N.SG	Neolithic	158.799	104	158.799	104	158.799	104	34.9947	9	13.6378	1	13.6378	1
2.82	I6746.SG	England_N.SG	Neolithic	148.51	106	148.51	106	148.51	106	26.8363	11	0	0	0	0
6.4991	I6751.SG	England_N.SG	Neolithic	147.315	98	147.315	98	147.315	98	32.4405	10	11.1773	2	0	0
2.6567	I3040.SG	England_N.SG	Neolithic	36.8664	25	36.8664	25	36.8664	25	9.15119	4	0	0	0	0
0	I5374.SG	England_N.SG	Neolithic	0	0	0	0	0	0	0	0	0	0	0	0
5.0354	I0156.SG	England_IA_ERoman.SG	Roman / IA	158.198	115	158.198	115	158.198	115	25.7237	10	5.0354	1	0	0
4.9	M1489.SG	England_IA_o.SG	Roman / IA	153.301	100	153.301	100	153.301	100	41.3742	14	9.3231	2	0	0
8.5076	3DT26.SG	England_IA_Roman_oMiddleEast.SG	Roman / IA	106.634	69	106.634	69	106.634	69	27.6775	6	19.5773	3	8.5076	1
5.9307	3DT16.SG	England_IA_Roman.SG	Roman / IA	131.048	85	131.048	85	131.048	85	30.7697	12	5.9307	1	0	0
3.0052	6DT23.SG	England_IA_Roman.SG	Roman / IA	118.364	83	118.364	83	118.364	83	17.5446	7	0	0	0	0
3.5006	6DT18.SG	England_IA_Roman.SG	Roman / IA	110.483	81	110.483	81	110.483	81	10.3113	4	0	0	0	0
2.7489	6DT21.SG	England_IA_Roman.SG	Roman / IA	104.294	77	104.294	77	104.294	77	17.0905	7	0	0	0	0
3.1913	6DT22.SG	England_IA_Roman.SG	Roman / IA	98.0534	71	98.0534	71	98.0534	71	12.9517	5	0	0	0	0
5.8771	6DT3.SG	England_IA_Roman.SG	Roman / IA	92.845	60	92.845	60	92.845	60	24.8412	7	14.8938	3	0	0
5.4445	I0789.SG	England_IA.SG	Roman / IA	127.115	88	127.115	88	127.115	88	21.6805	8	5.4445	1	0	0
19.1611	I5367	Scotland_BellBeaker	Scotland BA	171.279	97	171.279	97	171.279	97	61.1648	16	27.9766	3	19.1611	1
5.7521	I5385	Scotland_BellBeaker	Scotland BA	112.068	71	112.068	71	112.068	71	34.7555	12	10.0703	2	0	0
22.1666	I2981	Scotland_C_EBA	Scotland BA	240.442	88	240.442	88	240.442	88	156.393	22	136.649	14	88.6237	6
14.3365	I3132	Scotland_C_EBA	Scotland BA	165.252	91	165.252	91	165.252	91	70.9103	18	34.2951	4	23.7304	2
6.18231	I2567	Scotland_C_EBA	Scotland BA	137.627	87	137.627	87	137.627	87	36.856	11	11.1655	2	0	0
4.5045	I5516	Scotland_C_EBA	Scotland BA	126.936	75	126.936	75	126.936	75	50.2357	18	4.5045	1	0	0
2.4669	I5515	Scotland_C_EBA	Scotland BA	46.2421	32	46.2421	32	46.2421	32	6.7896	3	0	0	0	0
0	I5469	Scotland_C_EBA_lc	Scotland BA	0	0	0	0	0	0	0	0	0	0	0	0
6.5352	I2568	Scotland_C_EBA_mediumhighEEF	Scotland BA	154.182	105	154.182	105	154.182	105	30.0006	11	6.5352	1	0	0
9.2511	I5471_published	Scotland_C_EBA_mediumhighEEF_published	Scotland BA	144.487	94	144.487	94	144.487	94	38.2988	12	9.2511	1	9.2511	1
0	I2569_published	Scotland_C_EBA_published	Scotland BA	0	0	0	0	0	0	0	0	0	0	0	0
0	I5470_published	Scotland_C_EBA_published_lc	Scotland BA	0	0	0	0	0	0	0	0	0	0	0	0
0	I5473_published	Scotland_C_EBA_published_lc	Scotland BA	0	0	0	0	0	0	0	0	0	0	0	0
9.446	I2861	Scotland_LBA	Scotland BA	172.143	102	172.143	102	172.143	102	59.2458	17	27.2344	5	9.446	1
7.2243	I2860	Scotland_LBA	Scotland BA	134.521	89	134.521	89	134.521	89	31.5181	10	11.3455	2	0	0
2.71749	I3130	Scotland_LBA	Scotland BA	118.262	84	118.262	84	118.262	84	18.2403	8	0	0	0	0
2.3871	I2859	Scotland_LBA	Scotland BA	104.227	78	104.227	78	104.227	78	6.6956	3	0	0	0	0
0	I2656_published_d	Scotland_LBA_published	Scotland BA	0	0	0	0	0	0	0	0	0	0	0	0
4.1466	I2653	Scotland_MBA	Scotland BA	152.176	100	152.176	100	152.176	100	40.6584	14	4.1466	1	0	0
3.856	I2654	Scotland_MBA	Scotland BA	148.577	98	148.577	98	148.577	98	35.3866	14	0	0	0	0
8.014	I2573	Scotland_MBA	Scotland BA	139.952	86	139.952	86	139.952	86	41.7006	14	8.014	1	8.014	1
14.2043	I2655	Scotland_MBA	Scotland BA	138.116	80	138.116	80	138.116	80	44.3363	9	28.2134	3	23.1588	2
0	I3065.SG	Scotland_Mesolithic_all.SG	Scotland M	0	0	0	0	0	0	0	0	0	0	0	0
0	SB514B2_lib.SG	Scotland_Mesolithic_lc.SG	Scotland M	0	0	0	0	0	0	0	0	0	0	0	0
11.0268	bal004.SG	Scotland_Megalithic.SG	Scotland N	151.062	93	151.062	93	151.062	93	45.1987	13	18.4693	2	11.0268	1
3.5618	mid001.SG	Scotland_Megalithic.SG	Scotland N	103.426	62	103.426	62	103.426	62	36.7171	14	0	0	0	0
6.61889	mid002.SG	Scotland_Megalithic.SG	Scotland N	99.6127	54	99.6127	54	99.6127	54	48.2108	18	6.61889	1	0	0
4.7453	lai001.SG	Scotland_Megalithic.SG	Scotland N	40.1255	20	40.1255	20	40.1255	20	19.5279	6	4.7453	1	0	0
8.622	I5371	Scotland_N	Scotland N	254.369	144	254.369	144	254.369	144	100.258	32	38.7385	7	8.622	1
8.8142	I6764	Scotland_N	Scotland N	220.02	116	220.02	116	220.02	116	106.489	32	38.2784	6	8.8142	1
12.6024	I2978	Scotland_N	Scotland N	213.863	123	213.863	123	213.863	123	83.9456	24	35.4759	5	12.6024	1
18.6218	I2932	Scotland_N	Scotland N	211.366	121	211.366	121	211.366	121	83.2521	23	38.736	4	29.3095	2
17.5671	I2934	Scotland_N	Scotland N	205.331	116	205.331	116	205.331	116	68.7692	15	35.0127	3	28.0862	2
3.5271	I2634	Scotland_N	Scotland N	200.545	133	200.545	133	200.545	133	44.5752	18	0	0	0	0
18.8971	I2637	Scotland_N	Scotland N	198.875	122	198.875	122	198.875	122	55.5548	14	24.1684	2	18.8971	1
9.8531	I2659	Scotland_N	Scotland N	190.716	117	190.716	117	190.716	117	57.9456	15	32.6155	5	19.3815	2
5.9896	I2631	Scotland_N	Scotland N	186.26	120	186.26	120	186.26	120	45.7564	15	16.7715	3	0	0
3.8904	I2651	Scotland_N	Scotland N	182.204	122	182.204	122	182.204	122	42.7029	15	0	0	0	0
7.6452	I2650	Scotland_N	Scotland N	180.3	120	180.3	120	180.3	120	37.4476	12	7.6452	1	0	0
19.4211	I2635	Scotland_N	Scotland N	180.146	102	180.146	102	180.146	102	66.1672	17	24.1231	2	19.4211	1
7.87809	I2636	Scotland_N	Scotland N	178.065	113	178.065	113	178.065	113	44.5064	13	18.8749	3	0	0
11.1575	I2630	Scotland_N	Scotland N	177.782	106	177.782	106	177.782	106	50.733	10	35.1266	4	29.0145	3
16.2138	I2988	Scotland_N	Scotland N	172.475	106	172.475	106	172.475	106	49.0025	13	21.543	2	16.2138	1
3.51319	I2977	Scotland_N	Scotland N	171.464	113	171.464	113	171.464	113	46.4731	19	0	0	0	0
7.0355	I7554	Scotland_N	Scotland N	170.583	106	170.583	106	170.583	106	50.5383	16	17.8975	3	0	0
8.72799	I3085	Scotland_N	Scotland N	168.209	106	168.209	106	168.209	106	55.7605	20	12.9688	2	8.72799	1
4.5403	I3138	Scotland_N	Scotland N	167.625	108	167.625	108	167.625	108	50.82	18	8.9205	2	0	0
9.5274	I2979	Scotland_N	Scotland N	166.367	106	166.367	106	166.367	106	47.5413	14	16.5387	2	9.5274	1
9.7987	I3134	Scotland_N	Scotland N	163.244	107	163.244	107	163.244	107	45.8276	14	15.0098	2	9.7987	1
10.1717	I6766	Scotland_N	Scotland N	163.15	107	163.15	107	163.15	107	40.6304	12	14.605	2	10.1717	1
3.5449	I2933	Scotland_N	Scotland N	158.111	109	158.111	109	158.111	109	33.2048	13	0	0	0	0
9.6134	I2935	Scotland_N	Scotland N	157.397	98	157.397	98	157.397	98	47.3818	14	18.8133	3	9.6134	1
3.0826	I3133	Scotland_N	Scotland N	155.351	113	155.351	113	155.351	113	21.4181	8	0	0	0	0
7.5949	I2980	Scotland_N	Scotland N	152.952	97	152.952	97	152.952	97	48.9956	17	12.7193	2	0	0
7.4488	I3136	Scotland_N	Scotland N	149.658	99	149.658	99	149.658	99	29.8574	9	12.2559	2	0	0
4.0883	I2633	Scotland_N	Scotland N	147.638	102	147.638	102	147.638	102	31.049	11	4.0883	1	0	0
1.5613	I2657	Scotland_N	Scotland N	9.2379	7	9.2379	7	9.2379	7	0	0	0	0	0	0
0	I5370	Scotland_N	Scotland N	0	0	0	0	0	0	0	0	0	0	0	0
9.6508	I3135	Scotland_N_mediumlowEEF	Scotland N	214.368	133	214.368	133	214.368	133	69.5432	21	19.746	3	9.6508	1
9.448	I3041	Scotland_N_mediumlowEEF	Scotland N	178.417	112	178.417	112	178.417	112	61.9649	22	13.5861	2	9.448	1
3.8328	I2660	Scotland_N_mediumlowEEF	Scotland N	158.42	106	158.42	106	158.42	106	34.3435	12	0	0	0	0
4.5272	I2691	Scotland_N_mediumlowEEF	Scotland N	140.526	95	140.526	95	140.526	95	35.0956	14	4.5272	1	0	0
9.3881	I3041_all.SG	Scotland_N_mediumlowEEF_all.SG	Scotland N	179.647	115	179.647	115	179.647	115	53.5365	18	9.3881	1	9.3881	1
9.462	I3041.SG	Scotland_N_mediumlowEEF.SG	Scotland N	191.304	120	191.304	120	191.304	120	57.6991	19	13.8522	2	9.462	1
1.7068	I3137_published	Scotland_N_published	Scotland N	6.6658	5	6.6658	5	6.6658	5	0	0	0	0	0	0
0	I2629_published	Scotland_N_published	Scotland N	0	0	0	0	0	0	0	0	0	0	0	0
0	I2796_published	Scotland_N_published	Scotland N	0	0	0	0	0	0	0	0	0	0	0	0
8.6503	SB528A_lib.SG	Scotland_N.SG	Scotland N	234.9	127	234.9	127	234.9	127	101.778	31	30.7909	5	8.6503	1
8.8339	I6764.SG	Scotland_N.SG	Scotland N	222.837	124	222.837	124	222.837	124	96.4267	29	30.4534	5	8.8339	1
10.0359	I6766.SG	Scotland_N.SG	Scotland N	160.199	107	160.199	107	160.199	107	35.2417	10	14.4492	2	10.0359	1
0	SB527A_lib.SG	Scotland_N.SG	Scotland N	0	0	0	0	0	0	0	0	0	0	0	0
0	VK206.SG	Scotland_Viking_lc.SG	Scotland Post Roman	0	0	0	0	0	0	0	0	0	0	0	0
9.4768	VK201.SG	Scotland_Viking_o.SG	Scotland Post Roman	151.473	101	151.473	101	151.473	101	31.2579	8	16.2641	2	9.4768	1
3.0169	VK205.SG	Scotland_Viking_o.SG	Scotland Post Roman	94.7939	67	94.7939	67	94.7939	67	16.6279	7	0	0	0	0
2.8615	VK204.SG	Scotland_Viking.SG	Scotland Post Roman	137.219	94	137.219	94	137.219	94	28.2197	12	0	0	0	0
3.1462	VK207.SG	Scotland_Viking.SG	Scotland Post Roman	133.958	94	133.958	94	133.958	94	24.9021	10	0	0	0	0
3.091	VK203.SG	Scotland_Viking.SG	Scotland Post Roman	113.981	83	113.981	83	113.981	83	10.0155	4	0	0	0	0
2.4163	VK202.SG	Scotland_Viking.SG	Scotland Post Roman	108.306	77	108.306	77	108.306	77	15.21	7	0	0	0	0
1.0921	VK208.SG	Scotland_Viking.SG	Scotland Post Roman	1.0921	1	1.0921	1	1.0921	1	0	0	0	0	0	0
14.4819	I3981	Spain_Roman	Spain Roman	146.976	83	146.976	83	146.976	83	57.6379	12	42.4752	5	14.4819	1
3.8806	I3980	Spain_Roman	Spain Roman	102.92	65	102.92	65	102.92	65	32.9961	14	0	0	0	0
3.1786	I3982	Spain_Roman	Spain Roman	86.3601	63	86.3601	63	86.3601	63	14.1902	6	0	0	0	0
2.9878	I3983	Spain_Roman	Spain Roman	74.2473	54	74.2473	54	74.2473	54	17.4234	7	0	0	0	0
0	I10865	Spain_Roman	Spain Roman	0	0	0	0	0	0	0	0	0	0	0	0
2.8813	I4054	Spain_Roman_brother.I3983	Spain Roman	115.629	76	115.629	76	115.629	76	28.1338	12	0	0	0	0
0	I6492	Spain_Roman_lc	Spain Roman	0	0	0	0	0	0	0	0	0	0	0	0
0	I7158	Spain_Roman_lc	Spain Roman	0	0	0	0	0	0	0	0	0	0	0	0
1.0605	I8338	Spain_Roman_oAegean	Spain Roman	1.0605	1	1.0605	1	1.0605	1	0	0	0	0	0	0
4.06541	I8339	Spain_Roman_oLocal	Spain Roman	142.648	87	142.648	87	142.648	87	54.7333	22	4.06541	1	0	0
2.24769	I8202	Spain_Roman_oLocal	Spain Roman	9.86219	7	9.86219	7	9.86219	7	2.24769	1	0	0	0	0
2.0085	I6490	Spain_Roman_oLocal	Spain Roman	6.882	5	6.882	5	6.882	5	2.0085	1	0	0	0	0
2.6958	I8474	Spain_Roman_oLocal	Spain Roman	2.6958	1	2.6958	1	2.6958	1	2.6958	1	0	0	0	0
3.36181	I8475	Spain_Roman_oMixed	Spain Roman	134.141	95	134.141	95	134.141	95	26.3942	11	0	0	0	0
2.074	I10866	Spain_Roman_oMixed	Spain Roman	81.6931	61	81.6931	61	81.6931	61	2.074	1	0	0	0	0
1.1517	I8343	Spain_Roman_oMixed	Spain Roman	1.1517	1	1.1517	1	1.1517	1	0	0	0	0	0	0
0	I8216	Spain_Roman_oMixed	Spain Roman	0	0	0	0	0	0	0	0	0	0	0	0
0	I4055_published	Spain_Roman_published	Spain Roman	0	0	0	0	0	0	0	0	0	0	0	0
0	I6491_published	Spain_Roman_published	Spain Roman	0	0	0	0	0	0	0	0	0	0	0	0
4.5028	I1775	Wales_C_EBA	Wales BA	136.668	90	136.668	90	136.668	90	35.6207	13	4.5028	1	0	0
1.6646	I2574_published	Wales_MBA_published	Wales BA	1.6646	1	1.6646	1	1.6646	1	0	0	0	0	0	0
19.2722	I6754	Wales_Mesolithic	Wales M	688.924	324	688.924	324	688.924	324	389.535	109	158.996	25	37.5155	3
10.8379	SB460A3_lib.SG	Wales_Mesolithic.SG	Wales M	666.831	306	666.831	306	666.831	306	392.58	109	185.266	33	28.8102	3
4.4996	I5359	Wales_N	Wales N	181.313	118	181.313	118	181.313	118	48.058	17	4.4996	1	0	0
6.0928	I5358	Wales_N	Wales N	166.176	93	166.176	93	166.176	93	79.0711	27	15.3633	3	0	0
2.3497	I3033	Wales_N	Wales N	5.9839	3	5.9839	3	5.9839	3	4.48331	2	0	0	0	0
1.55029	I3023	Wales_N	Wales N	2.58029	2	2.58029	2	2.58029	2	0	0	0	0	0	0
3.1355	I3033_all.SG	Wales_N_all.SG	Wales N	16.9917	9	16.9917	9	16.9917	9	8.26011	3	0	0	0	0
3.7913	SB573A_lib.SG	Wales_N.SG	Wales N	174.334	111	174.334	111	174.334	111	48.4653	18	0	0	0	0
7.0097	SB570A_lib.SG	Wales_N.SG	Wales N	145.634	82	145.634	82	145.634	82	64.0167	21	20.4236	4	0	0
3.3068	SB577A_lib.SG	Wales_N.SG	Wales N	11.3783	7	11.3783	7	11.3783	7	3.3068	1	0	0	0	0
1.4702	SB568A_lib.SG	Wales_N.SG	Wales N	2.6754	2	2.6754	2	2.6754	2	0	0	0	0	0	0
1.9177	SB462A2_lib.SG	Wales_N.SG	Wales N	1.9177	1	1.9177	1	1.9177	1	0	0	0	0	0	0
1.1868	SB415A_lib.SG	Wales_N.SG	Wales N	1.1868	1	1.1868	1	1.1868	1	0	0	0	0	0	0

## Sheet: raw output
sample_id	< 1.6cM, number	< 1.6cM, total length	>= 1.6cM, number	>= 1.6cM, total length	>= 4cM, number	>= 4cM, total length	>= 8cM, number	>= 8cM, total length
450	237	303.825	725	2818.49	254	1601.94	48	513.128
452	242	311.596	734	2839.07	255	1599.45	43	456.63
453	255	325.36	731	2772.39	261	1577.19	40	408.533
454	232	300.727	723	2827.43	245	1597.89	50	522.413
456	251	322.991	724	2808.63	246	1590.89	52	539.862
458	258	329.327	733	2771.32	225	1464.58	39	430.235
459	245	312.123	711	2845.42	249	1666.78	47	550.474
460	220	282.312	716	2840.48	254	1668.43	51	560.091
461	229	293.651	676	2860.85	264	1783.33	53	611.897
462	230	292.86	715	2822.83	241	1586.59	50	555.302
465	271	346.772	728	2774.78	236	1504.23	41	435.962
467	254	326.954	713	2764.5	245	1553.96	42	435.797
470	238	308.38	723	2812.55	242	1564.83	50	516.275
474	234	300.173	745	2821.24	248	1545.87	39	408.941
478	235	305.984	744	2818.38	247	1536	41	415.465
479	250	323.356	745	2801.14	243	1519.03	42	454.345
482	276	358.983	739	2719.91	227	1420.28	36	392.514
484	268	344.129	706	2778.69	235	1554.1	54	560.478
489	218	276.524	732	2840.33	245	1566.6	51	513.253
ARB002	244	313.976	712	2783.43	240	1562.24	55	593.046
ARB003_009	218	281.72	743	2819.16	243	1540.87	41	435.524
ARB012	227	291.165	706	2816.52	253	1655.81	54	582.115
FEN001	246	313.847	727	2768.04	245	1530.62	36	396.272
FEN003	237	306.92	710	2804.97	262	1643.92	41	435.174
FEN005	234	300.207	751	2816.46	223	1433.57	44	460.77
FEN008	229	290.598	747	2816.92	246	1515.31	42	419.359
FEN009	223	284.346	736	2818.05	247	1570	51	523.503
FEN014	256	327.02	730	2778.48	251	1531.1	33	335.898
FEN018	239	308.084	685	2804.29	248	1658.91	55	584.01
KNF002_003	253	327.421	711	2794.2	252	1612.97	52	535.428
KNF006	248	321.188	726	2803.93	245	1558.46	50	532.115
KNF014	213	275.974	723	2834.46	249	1615.93	56	596.462
KNF015	238	307.776	717	2806.68	250	1590.24	44	476.95
KNF020	256	330.95	722	2763.62	246	1535.46	42	419.922
NWC003	256	325.771	686	2742.07	236	1600.59	57	630.777
NWC005	222	289.501	724	2791.09	256	1587.48	43	448.828
NWC006	254	328.726	725	2766.77	237	1523.04	49	497.11
NWC007	277	356.187	705	2686.26	237	1490.72	42	445.364
NWC009	229	292.61	705	2820	257	1665.42	50	541.149
NWC010	241	314.163	736	2814.58	242	1521	40	403.324
OVB002	211	273.502	693	2887.68	261	1757.85	59	676.32
OVB006	232	296.625	723	2854.97	254	1668.79	59	616.36
