# Supplementary material for: Low Genetic Impact of the Roman Occupation of Britain in Rural Communities
Source: Mol Biol Evol. 2024 Sep 12;41(9):msae168. doi: 10.1093/molbev/msae168 (PMC11393495; doi:10.1093/molbev/msae168)
Supplement: msae168_Supplementary_Data [file msae168_supplementary_data.zip › Data_S2 - Comparative Genomes.xlsx]

## Sheet: Phenotype Analysis
Sample ID	Time Period	Site	Type	Coverage	Source	Location
R1	Iron Age/Republic	Martin sicuro	Whole Genome	3.94336	Antonio et al 2019 Science	Central Italy
R435	Iron Age/Republic	Palestrina Colombella	Whole Genome	0.998681	Antonio et al 2019 Science	Central Italy
R437	Iron Age/Republic	Palestina Selciata	Whole Genome	1.40668	Antonio et al 2019 Science	Central Italy
R473	Iron Age/Republic	Civitavecchia	Whole Genome	1.5508	Antonio et al 2019 Science	Central Italy
R474	Iron Age/Republic	Civitavecchia	Whole Genome	1.26845	Antonio et al 2019 Science	Central Italy
R475	Iron Age/Republic	Civitavecchia	Whole Genome	1.24905	Antonio et al 2019 Science	Central Italy
R850	Iron Age/Republic	Ardea	Whole Genome	0.638797	Antonio et al 2019 Science	Central Italy
R851	Iron Age/Republic	Ardea	Whole Genome	0.694752	Antonio et al 2019 Science	Central Italy
R1015	Iron Age/Republic	Veio Grotta Gramiccia	Whole Genome	0.871387	Antonio et al 2019 Science	Central Italy
R1016	Iron Age/Republic	Castel di Decima	Whole Genome	0.393784	Antonio et al 2019 Science	Central Italy
R1021	Iron Age/Republic	Boville Ernica	Whole Genome	0.560117	Antonio et al 2019 Science	Central Italy
I6767	Mesolithic	Cheddar Gorge	1240K	2.31635	Brace et al. 2019 Nat Ecol Evol	England
I6754	Mesolithic	Ogof yr ychen	1240K	0.04794	Brace et al. 2019 Nat Ecol Evol	Wales
I3005	Neolithic	Aveline	1240K	0.11656	Brace et al. 2019 Nat Ecol Evol	England
I3068	Neolithic	Carsington Pasture Cave	1240K	0.10151	Brace et al. 2019 Nat Ecol Evol	England
I5366	Neolithic	Cissbury	1240K	0.08529	Brace et al. 2019 Nat Ecol Evol	England
I5387	Neolithic	West Kennet	1240K	0.11271	Brace et al. 2019 Nat Ecol Evol	England
I6746	Neolithic	Aveline	1240K	0.92596	Brace et al. 2019 Nat Ecol Evol	England
I6747	Neolithic	Carsington Pasture Cave	1240K	10.7176	Brace et al. 2019 Nat Ecol Evol	England
I6750	Neolithic	Fussell's Lodge	1240K	0.11923	Brace et al. 2019 Nat Ecol Evol	England
I6751	Neolithic	Fussell's Lodge	1240K	0.89247	Brace et al. 2019 Nat Ecol Evol	England
I6753	Neolithic	Coldrum	1240K	0.7226	Brace et al. 2019 Nat Ecol Evol	England
I6755	Neolithic	Cave Ha	1240K	0.16786	Brace et al. 2019 Nat Ecol Evol	England
I6757	Neolithic	Jubilee cave	1240K	0.33188	Brace et al. 2019 Nat Ecol Evol	England
I6759	Neolithic	Giggleswick Scar	1240K	0.2763	Brace et al. 2019 Nat Ecol Evol	England
I6760	Neolithic	BurnGround	1240K	0.51322	Brace et al. 2019 Nat Ecol Evol	England
I6761	Neolithic	Whitehawk	1240K	0.07073	Brace et al. 2019 Nat Ecol Evol	England
I6762	Neolithic	Upper Swell	1240K	0.12774	Brace et al. 2019 Nat Ecol Evol	England
I5370	Neolithic	Raschoille	1240K	0.0032	Brace et al. 2019 Nat Ecol Evol	Scotland
I3041	Neolithic	Raschoille Cave	1240K	0.09305	Brace et al. 2019 Nat Ecol Evol	Scotland
I6764	Neolithic	Embo	1240K	0.07391	Brace et al. 2019 Nat Ecol Evol	Scotland
I6766	Neolithic	Embo	1240K	0.24588	Brace et al. 2019 Nat Ecol Evol	Scotland
I5358	Neolithic	Rhos Ddigre	1240K	0.01982	Brace et al. 2019 Nat Ecol Evol	Wales
I5359	Neolithic	Tinkinswood	1240K	0.07206	Brace et al. 2019 Nat Ecol Evol	Wales
KGH6	Mesolithic	Killuragh	Whole Genome	1.1228	Cassidy et al 2020 Nature	Ireland
SRA62	Mesolithic	Sramore	Whole Genome	13.3007	Cassidy et al 2020 Nature	Ireland
ANN1	Neolithic	Annagh	Whole Genome	1.2542	Cassidy et al 2020 Nature	Ireland
ANN2	Neolithic	Annagh	Whole Genome	0.4271	Cassidy et al 2020 Nature	Ireland
ARD2	Neolithic	Ardcrony	Whole Genome	1.8802	Cassidy et al 2020 Nature	Ireland
ASH1	Neolithic	Ashleypark	Whole Genome	0.9168	Cassidy et al 2020 Nature	Ireland
ASH3	Neolithic	Ashleypark	Whole Genome	1.3372	Cassidy et al 2020 Nature	Ireland
BG72	Neolithic	Baunogenasraid	Whole Genome	1.2783	Cassidy et al 2020 Nature	Ireland
CAK530	Neolithic	Carrowkeel	Whole Genome	0.9871	Cassidy et al 2020 Nature	Ireland
CAK531	Neolithic	Carrowkeel	Whole Genome	0.8779	Cassidy et al 2020 Nature	Ireland
CAK532	Neolithic	Carrowkeel	Whole Genome	1.9633	Cassidy et al 2020 Nature	Ireland
CAK533	Neolithic	Carrowkeel	Whole Genome	1.5941	Cassidy et al 2020 Nature	Ireland
CAK68	Neolithic	Carrowkeel	Whole Genome	1.498	Cassidy et al 2020 Nature	Ireland
CH448	Neolithic	Cohaw	Whole Genome	1.327	Cassidy et al 2020 Nature	Ireland
GNM1007	Neolithic	Glennamong	Whole Genome	0.7778	Cassidy et al 2020 Nature	Ireland
GNM1076	Neolithic	Glennamong	Whole Genome	1.0663	Cassidy et al 2020 Nature	Ireland
MB6	Neolithic	Millin Bay	Whole Genome	1.1432	Cassidy et al 2020 Nature	Ireland
NGZ1	Neolithic	Newgrange	Whole Genome	0.6232	Cassidy et al 2020 Nature	Ireland
PB1327	Neolithic	Parknabinnia	Whole Genome	0.7516	Cassidy et al 2020 Nature	Ireland
PB1794	Neolithic	Parknabinnia	Whole Genome	0.5589	Cassidy et al 2020 Nature	Ireland
PB186	Neolithic	Parknabinnia	Whole Genome	1.783	Cassidy et al 2020 Nature	Ireland
PB2031	Neolithic	Parknabinnia	Whole Genome	1.0642	Cassidy et al 2020 Nature	Ireland
PB357	Neolithic	Parknabinnia	Whole Genome	2.1869	Cassidy et al 2020 Nature	Ireland
PB443	Neolithic	Parknabinnia	Whole Genome	2.2217	Cassidy et al 2020 Nature	Ireland
PB581	Neolithic	Parknabinnia	Whole Genome	1.7409	Cassidy et al 2020 Nature	Ireland
PB672	Neolithic	Parknabinnia	Whole Genome	2.2251	Cassidy et al 2020 Nature	Ireland
PB754	Neolithic	Parknabinnia	Whole Genome	0.5074	Cassidy et al 2020 Nature	Ireland
PB768	Neolithic	Parknabinnia	Whole Genome	1.0213	Cassidy et al 2020 Nature	Ireland
PN02	Neolithic	Poulnabrone	Whole Genome	1.1769	Cassidy et al 2020 Nature	Ireland
PN03	Neolithic	Poulnabrone	Whole Genome	1.231	Cassidy et al 2020 Nature	Ireland
PN04	Neolithic	Poulnabrone	Whole Genome	1.2059	Cassidy et al 2020 Nature	Ireland
PN05	Neolithic	Poulnabrone	Whole Genome	1.0275	Cassidy et al 2020 Nature	Ireland
PN06	Neolithic	Poulnabrone	Whole Genome	1.1563	Cassidy et al 2020 Nature	Ireland
PN07	Neolithic	Poulnabrone	Whole Genome	1.218	Cassidy et al 2020 Nature	Ireland
PN113	Neolithic	Poulnabrone	Whole Genome	2.1798	Cassidy et al 2020 Nature	Ireland
PN107	Neolithic	Poulnabrone	Whole Genome	1.5462	Cassidy et al 2020 Nature	Ireland
PN112	Neolithic	Poulnabrone	Whole Genome	0.8968	Cassidy et al 2020 Nature	Ireland
PN12	Neolithic	Poulnabrone	Whole Genome	0.8	Cassidy et al 2020 Nature	Ireland
PN13	Neolithic	Poulnabrone	Whole Genome	0.7	Cassidy et al 2020 Nature	Ireland
PN16	Neolithic	Poulnabrone	Whole Genome	0.55	Cassidy et al 2020 Nature	Ireland
JP14	Neolithic	Jerpoint West	Whole Genome	16.8352	Cassidy et al 2020 Nature	Ireland
NG10	Neolithic	Newgrange, Main Chamber	Whole Genome	19.3978	Cassidy et al 2020 Nature	Ireland
PB675	Neolithic	Parknabinnia	Whole Genome	16.0093	Cassidy et al 2020 Nature	Ireland
I0519	Neolithic	Banbury Lane	1240K	0.0706716	Olalde et al. 2018 Nature	England
I2605	Neolithic	Eton Rowing Course	1240K	0.494542	Olalde et al. 2018 Nature	England
I2606	Neolithic	Eton Rowing Course	1240K	0.548553	Olalde et al. 2018 Nature	England
I4949	Neolithic	North Millbarrow	1240K	0.0620748	Olalde et al. 2018 Nature	England
I2630	Neolithic	Orkney	1240K	0.755911	Olalde et al. 2018 Nature	Scotland
I2631	Neolithic	Quoyness	1240K	0.705221	Olalde et al. 2018 Nature	Scotland
I2633	Neolithic	Tulloch of Assery	1240K	0.587691	Olalde et al. 2018 Nature	Scotland
I2634	Neolithic	Tulach an t'Sionnach	1240K	0.387371	Olalde et al. 2018 Nature	Scotland
I2635	Neolithic	Tulloch of Assery	1240K	0.617677	Olalde et al. 2018 Nature	Scotland
I2636	Neolithic	Holm of Papa Westray North	1240K	0.687928	Olalde et al. 2018 Nature	Scotland
I2637	Neolithic	Holm of Papa Westray North	1240K	0.684308	Olalde et al. 2018 Nature	Scotland
I2650	Neolithic	Holm of Papa Westray North	1240K	0.62489	Olalde et al. 2018 Nature	Scotland
I2651	Neolithic	Holm of Papa Westray North	1240K	0.622929	Olalde et al. 2018 Nature	Scotland
I2657	Neolithic	Macarthur Cave	1240K	0.118683	Olalde et al. 2018 Nature	Scotland
I2659	Neolithic	Distillery Cave	1240K	0.642732	Olalde et al. 2018 Nature	Scotland
I2660	Neolithic	Distillery Cave	1240K	0.667361	Olalde et al. 2018 Nature	Scotland
I2691	Neolithic	Distillery Cave	1240K	0.637043	Olalde et al. 2018 Nature	Scotland
I2932	Neolithic	Orkney	1240K	0.637935	Olalde et al. 2018 Nature	Scotland
I2933	Neolithic	Orkney	1240K	0.597126	Olalde et al. 2018 Nature	Scotland
I2934	Neolithic	Orkney	1240K	0.604861	Olalde et al. 2018 Nature	Scotland
I2935	Neolithic	Orkney	1240K	0.652876	Olalde et al. 2018 Nature	Scotland
I2977	Neolithic	Orkney	1240K	0.636259	Olalde et al. 2018 Nature	Scotland
I2978	Neolithic	Orkney	1240K	0.649884	Olalde et al. 2018 Nature	Scotland
I2979	Neolithic	Orkney	1240K	0.648008	Olalde et al. 2018 Nature	Scotland
I2980	Neolithic	Orkney	1240K	0.65079	Olalde et al. 2018 Nature	Scotland
I2988	Neolithic	Clachaig	1240K	0.645443	Olalde et al. 2018 Nature	Scotland
I3085	Neolithic	Orkney	1240K	0.588824	Olalde et al. 2018 Nature	Scotland
I3133	Neolithic	Raschoille Cave	1240K	0.648932	Olalde et al. 2018 Nature	Scotland
I3134	Neolithic	Raschoille Cave	1240K	0.654775	Olalde et al. 2018 Nature	Scotland
I3135	Neolithic	Raschoille Cave	1240K	0.641996	Olalde et al. 2018 Nature	Scotland
I3136	Neolithic	Raschoille Cave	1240K	0.64217	Olalde et al. 2018 Nature	Scotland
I3137	Neolithic	Raschoille Cave	1240K	0.069807	Olalde et al. 2018 Nature	Scotland
I3138	Neolithic	Raschoille Cave	1240K	0.659809	Olalde et al. 2018 Nature	Scotland
I7554	Neolithic	Orkney	1240K	0.640637	Olalde et al. 2018 Nature	Scotland
I2464	Copper Age/Early Bronze Age	Boscombe Airfield	1240K	0.0426995	Olalde et al. 2018 Nature	England
I2612	Copper Age/Early Bronze Age	Hastings Hill	1240K	0.0447465	Olalde et al. 2018 Nature	England
I2421	Copper Age/Early Bronze Age	Hastings Hill	1240K	0.318954	Olalde et al. 2018 Nature	England
I2457	Copper Age/Early Bronze Age	Amesbury Down	1240K	0.582824	Olalde et al. 2018 Nature	England
I2461	Copper Age/Early Bronze Age	Porton	1240K	0.625678	Olalde et al. 2018 Nature	England
I2462	Copper Age/Early Bronze Age	Thanet	1240K	0.662585	Olalde et al. 2018 Nature	England
I2463	Copper Age/Early Bronze Age	Thanet	1240K	0.190232	Olalde et al. 2018 Nature	England
I2596	Copper Age/Early Bronze Age	Amesbury Down	1240K	0.42612	Olalde et al. 2018 Nature	England
I2597	Copper Age/Early Bronze Age	Amesbury Down	1240K	0.669085	Olalde et al. 2018 Nature	England
I2600	Copper Age/Early Bronze Age	Porton	1240K	0.425564	Olalde et al. 2018 Nature	England
I2601	Copper Age/Early Bronze Age	Thanet	1240K	0.404273	Olalde et al. 2018 Nature	England
I2602	Copper Age/Early Bronze Age	Thanet	1240K	0.520112	Olalde et al. 2018 Nature	England
I2604	Copper Age/Early Bronze Age	Barton Stacey	1240K	0.616702	Olalde et al. 2018 Nature	England
I2609	Copper Age/Early Bronze Age	Hexham Golf Course	1240K	0.221662	Olalde et al. 2018 Nature	England
I2610	Copper Age/Early Bronze Age	Bewes Hill	1240K	0.0638898	Olalde et al. 2018 Nature	England
I2618	Copper Age/Early Bronze Age	Reaverhill	1240K	0.521495	Olalde et al. 2018 Nature	England
I5373	Copper Age/Early Bronze Age	Carsington Pasture Cave	1240K	0.190043	Olalde et al. 2018 Nature	England
I5377	Copper Age/Early Bronze Age	Mortlake	1240K	0.678776	Olalde et al. 2018 Nature	England
I5441	Copper Age/Early Bronze Age	Neale's Cave	1240K	0.174722	Olalde et al. 2018 Nature	England
I6680	Copper Age/Early Bronze Age	Low Hauxley	1240K	0.72289	Olalde et al. 2018 Nature	England
I7635	Copper Age/Early Bronze Age	Stockton-on-Tees	1240K	0.391769	Olalde et al. 2018 Nature	England
I7638	Copper Age/Early Bronze Age	Barrow Hills	1240K	0.486859	Olalde et al. 2018 Nature	England
I7639	Copper Age/Early Bronze Age	Waterhall Farm	1240K	0.0483766	Olalde et al. 2018 Nature	England
I2567	Copper Age/Early Bronze Age	Dryburn Bridge	1240K	0.477873	Olalde et al. 2018 Nature	Scotland
I2981	Copper Age/Early Bronze Age	Orkney	1240K	0.639396	Olalde et al. 2018 Nature	Scotland
I3132	Copper Age/Early Bronze Age	Covesea Caves	1240K	0.627129	Olalde et al. 2018 Nature	Scotland
I5515	Copper Age/Early Bronze Age	Aberdour Road	1240K	0.137703	Olalde et al. 2018 Nature	Scotland
I5516	Copper Age/Early Bronze Age	Perth and Kinross	1240K	0.1998	Olalde et al. 2018 Nature	Scotland
I1775	Copper Age/Early Bronze Age	Great Orme	1240K	0.333039	Olalde et al. 2018 Nature	Wales
I7569	Bronze Age	Langtoft	1240K	0.0448008	Olalde et al. 2018 Nature	England
I1767	Bronze Age	Stockton-on-Tees	1240K	0.592035	Olalde et al. 2018 Nature	England
I1770	Bronze Age	Staxton Beacon	1240K	0.392108	Olalde et al. 2018 Nature	England
I2416	Bronze Age	Amesbury Down	1240K	0.111074	Olalde et al. 2018 Nature	England
I2417	Bronze Age	Amesbury Down	1240K	0.672803	Olalde et al. 2018 Nature	England
I2418	Bronze Age	Amesbury Down	1240K	0.532495	Olalde et al. 2018 Nature	England
I2443	Bronze Age	Yarnton	1240K	0.72574	Olalde et al. 2018 Nature	England
I2445	Bronze Age	Yarnton	1240K	0.693069	Olalde et al. 2018 Nature	England
I2446	Bronze Age	Yarnton	1240K	0.0792587	Olalde et al. 2018 Nature	England
I2447	Bronze Age	Yarnton	1240K	0.740512	Olalde et al. 2018 Nature	England
I2450	Bronze Age	Abington	1240K	0.733418	Olalde et al. 2018 Nature	England
I2452	Bronze Age	Willington	1240K	0.740669	Olalde et al. 2018 Nature	England
I2453	Bronze Age	West Deeping	1240K	0.495311	Olalde et al. 2018 Nature	England
I2454	Bronze Age	Over Narrows	1240K	0.664169	Olalde et al. 2018 Nature	England
I2455	Bronze Age	Over Narrows	1240K	0.0978887	Olalde et al. 2018 Nature	England
I2458	Bronze Age	Amesbury Down	1240K	0.659134	Olalde et al. 2018 Nature	England
I2459	Bronze Age	Amesbury Down	1240K	0.420957	Olalde et al. 2018 Nature	England
I2566	Bronze Age	Amesbury Down	1240K	0.393419	Olalde et al. 2018 Nature	England
I2598	Bronze Age	Amesbury Down	1240K	0.0696667	Olalde et al. 2018 Nature	England
I2639	Bronze Age	Amesbury Down	1240K	0.470055	Olalde et al. 2018 Nature	England
I3082	Bronze Age	Sixpenny Handley	1240K	0.561828	Olalde et al. 2018 Nature	England
I3255	Bronze Age	Trumpington	1240K	0.698702	Olalde et al. 2018 Nature	England
I3256	Bronze Age	Trumpington	1240K	0.684007	Olalde et al. 2018 Nature	England
I4950	Bronze Age	Upavon	1240K	0.630802	Olalde et al. 2018 Nature	England
I4951	Bronze Age	Netheravon	1240K	0.146997	Olalde et al. 2018 Nature	England
I5376	Bronze Age	Syon Reach	1240K	0.115618	Olalde et al. 2018 Nature	England
I5379	Bronze Age	Sixpenny Handley	1240K	0.568146	Olalde et al. 2018 Nature	England
I5382	Bronze Age	Stockton-on-Tees	1240K	0.260906	Olalde et al. 2018 Nature	England
I5383	Bronze Age	Raven Scar Cave	1240K	0.236776	Olalde et al. 2018 Nature	England
I5512	Bronze Age	Netheravon	1240K	0.700637	Olalde et al. 2018 Nature	England
I5513	Bronze Age	Figheldean	1240K	0.662124	Olalde et al. 2018 Nature	England
I6679	Bronze Age	Low Hauxley	1240K	0.151307	Olalde et al. 2018 Nature	England
I6774	Bronze Age	Ditchling Road	1240K	0.484957	Olalde et al. 2018 Nature	England
I6775	Bronze Age	Wick Barrow	1240K	0.544032	Olalde et al. 2018 Nature	England
I6777	Bronze Age	Wilsford	1240K	0.635295	Olalde et al. 2018 Nature	England
I6778	Bronze Age	Wilsford	1240K	0.47109	Olalde et al. 2018 Nature	England
I7568	Bronze Age	Over Narrows	1240K	0.624807	Olalde et al. 2018 Nature	England
I7570	Bronze Age	Langtoft	1240K	0.630118	Olalde et al. 2018 Nature	England
I7571	Bronze Age	Over Narrows	1240K	0.626309	Olalde et al. 2018 Nature	England
I7572	Bronze Age	Over Narrows	1240K	0.530264	Olalde et al. 2018 Nature	England
I7573	Bronze Age	Fordham	1240K	0.57609	Olalde et al. 2018 Nature	England
I7574	Bronze Age	Trumpington	1240K	0.640557	Olalde et al. 2018 Nature	England
I7575	Bronze Age	Biddenham Loop	1240K	0.652569	Olalde et al. 2018 Nature	England
I7576	Bronze Age	Biddenham Loop	1240K	0.637169	Olalde et al. 2018 Nature	England
I7577	Bronze Age	Biddenham Loop	1240K	0.631943	Olalde et al. 2018 Nature	England
I7578	Bronze Age	Biddenham Loop	1240K	0.629614	Olalde et al. 2018 Nature	England
I7579	Bronze Age	Biddenham Loop	1240K	0.62158	Olalde et al. 2018 Nature	England
I7580	Bronze Age	Biddenham Loop	1240K	0.625421	Olalde et al. 2018 Nature	England
I7626	Bronze Age	Biddenham Loop	1240K	0.623598	Olalde et al. 2018 Nature	England
I7627	Bronze Age	Biddenham Loop	1240K	0.633037	Olalde et al. 2018 Nature	England
I7628	Bronze Age	Biddenham Loop	1240K	0.331918	Olalde et al. 2018 Nature	England
I7640	Bronze Age	Trumpington	1240K	0.650019	Olalde et al. 2018 Nature	England
I2568	Bronze Age	Dryburn Bridge	1240K	0.462592	Olalde et al. 2018 Nature	Scotland
I2573	Bronze Age	Evergreen	1240K	0.49594	Olalde et al. 2018 Nature	Scotland
I2653	Bronze Age	Evergreen	1240K	0.466001	Olalde et al. 2018 Nature	Scotland
I2654	Bronze Age	Evergreen	1240K	0.420243	Olalde et al. 2018 Nature	Scotland
I2655	Bronze Age	Pabbay Mor	1240K	0.677355	Olalde et al. 2018 Nature	Scotland
I2859	Bronze Age	Covesea Caves	1240K	0.657077	Olalde et al. 2018 Nature	Scotland
I2860	Bronze Age	Covesea Caves	1240K	0.673589	Olalde et al. 2018 Nature	Scotland
I2861	Bronze Age	Covesea Caves	1240K	0.498923	Olalde et al. 2018 Nature	Scotland
I3130	Bronze Age	Covesea Caves	1240K	0.658159	Olalde et al. 2018 Nature	Scotland
I5367	Bronze Age	Sorisdale	1240K	0.608322	Olalde et al. 2018 Nature	Scotland
I5385	Bronze Age	Achavanich	1240K	0.440737	Olalde et al. 2018 Nature	Scotland
I5471	Bronze Age	Thurston Mains	1240K	0.502324	Olalde et al. 2018 Nature	Scotland
I2574	Bronze Age	Great Orme	1240K	0.0631031	Olalde et al. 2018 Nature	Wales
kol2	Neolithic	Kolin	Whole Genome	0.21	Sanchez-Quinto et al 2019 PNAS	Ireland
kol6	Neolithic	Kolin	Whole Genome	2.31	Sanchez-Quinto et al 2019 PNAS	Ireland
prs002	Neolithic	Primrose	capture	#REF!	Sanchez-Quinto et al 2019 PNAS	Ireland
prs003	Neolithic	Primrose	capture	#REF!	Sanchez-Quinto et al 2019 PNAS	Ireland
prs006	Neolithic	Primrose	capture	#REF!	Sanchez-Quinto et al 2019 PNAS	Ireland
prs009	Neolithic	Primrose	capture	#REF!	Sanchez-Quinto et al 2019 PNAS	Ireland
prs010	Neolithic	Primrose	capture	#REF!	Sanchez-Quinto et al 2019 PNAS	Ireland
prs012	Neolithic	Primrose	capture	#REF!	Sanchez-Quinto et al 2019 PNAS	Ireland
prs013	Neolithic	Primrose	capture	#REF!	Sanchez-Quinto et al 2019 PNAS	Ireland
prs016	Neolithic	Primrose	capture	#REF!	Sanchez-Quinto et al 2019 PNAS	Ireland
prs017	Neolithic	Primrose	capture	#REF!	Sanchez-Quinto et al 2019 PNAS	Ireland
prs018	Neolithic	Primrose	capture	#REF!	Sanchez-Quinto et al 2019 PNAS	Ireland
bal004	Neolithic	Balintore	Whole Genome	#REF!	Sanchez-Quinto et al 2019 PNAS	Scotland
lai001	Neolithic	Lairo	Whole Genome	#REF!	Sanchez-Quinto et al 2019 PNAS	Scotland
mid001	Neolithic	Midhowe	Whole Genome	#REF!	Sanchez-Quinto et al 2019 PNAS	Scotland
mid002	Neolithic	Midhowe	Whole Genome	#REF!	Sanchez-Quinto et al 2019 PNAS	Scotland
611	Neolithic	Trumpington Meadows	Whole Genome	0.43	Scheib et al 2019 Ann Hum Biol	England
613	Neolithic	Trumpington Meadows	Whole Genome	0.29	Scheib et al 2019 Ann Hum Biol	England

## Sheet: Fig1,3,DataS4
Sample ID	OtherID	Time Period	Site	Type	Coverage	Source
Att3		Late Iron Age	France,Oise, Attichy-Bitry "Le Buissonnet"	whole genome	0.2347	Fischer et al. 2022, iScience
BUCH48-1		Late Iron Age	France, Aube, Buchères "PLA D41"	whole genome	0.2031	Fischer et al. 2022, iScience
CLR24		Late Iron Age	France, Aude, Le Cailar "Place de la Saint-Jean"	whole genome	0.2263	Fischer et al. 2022, iScience
CLR31		Late Iron Age	France, Aude, Le Cailar "Place de la Saint-Jean"	whole genome	0.2692	Fischer et al. 2022, iScience
CLR35		Late Iron Age	France, Aude, Le Cailar "Place de la Saint-Jean"	whole genome	0.346	Fischer et al. 2022, iScience
CLR44		Late Iron Age	France, Aude, Le Cailar "Place de la Saint-Jean"	whole genome	0.2393	Fischer et al. 2022, iScience
ERS83-2		Late Iron Age	France, Bas-Rhin, Erstein "Erstein Untergasse"	whole genome	0.262	Fischer et al. 2022, iScience
GDF1231		Late Iron Age	France, Aube, Barbuise les Grèves de Frécul	whole genome	0.584	Fischer et al. 2022, iScience
GDF1264		Late Iron Age	France, Aube, Barbuise les Grèves de Frécul	whole genome	0.5856	Fischer et al. 2022, iScience
GDF1348		Late Iron Age	France, Aube, Barbuise les Grèves de Frécul	whole genome	0.371	Fischer et al. 2022, iScience
GDF1349-B		Late Iron Age	France, Aube, Barbuise les Grèves de Frécul	whole genome	1.1551	Fischer et al. 2022, iScience
ISL6950		Late Iron Age	France, Marne, Isles sur Suippe 'Les Sohettes"	whole genome	0.8058	Fischer et al. 2022, iScience
Pech3		Late Iron Age	France, Aude, Oppidum de Pech Maho	whole genome	0.2408	Fischer et al. 2022, iScience
VAS75		Late Iron Age	France, Aisne, Vasseny "Dessus des Groins"	whole genome	0.2026	Fischer et al. 2022, iScience
VAS79-2		Late Iron Age	France, Aisne, Vasseny "Dessus des Groins"	whole genome	0.2209	Fischer et al. 2022, iScience
3DRIF-16		Roman	Driffield Terrace	Whole Genome	0.67	Martiniano et al. 2016
6DRIF-18		Roman	Driffield Terrace	Whole Genome	1.07	Martiniano et al. 2016
6DRIF-21		Roman	Driffield Terrace	Whole Genome	1.16	Martiniano et al. 2016
6DRIF-22		Roman	Driffield Terrace	Whole Genome	1.12	Martiniano et al. 2016
6DRIF-23		Roman	Driffield Terrace	Whole Genome	0.65	Martiniano et al. 2016
6DRIF-3		Roman	Driffield Terrace	Whole Genome	1.67	Martiniano et al. 2016
HI1	12880A	Late Iron Age	Hinxton	Whole Genome	1.3	Schiffels et al. 2016
HS1	12881A	Late Anglo-Saxon	Hinxton	Whole Genome	4.4	Schiffels et al. 2016
HS2	12883A	Late Anglo-Saxon	Hinxton	Whole Genome	3.8	Schiffels et al. 2016
HI2	12884A	Late Iron Age	Hinxton	Whole Genome	11.8	Schiffels et al. 2016
HS3	12885A	Late Anglo-Saxon	Hinxton	Whole Genome	0.9	Schiffels et al. 2016
O1	15558A	Early Anglo-Saxon	Oakington	Whole Genome	3.8	Schiffels et al. 2016
O2	15569A	Early Anglo-Saxon	Oakington	Whole Genome	2.7	Schiffels et al. 2016
O3	15570A	Early Anglo-Saxon	Oakington	Whole Genome	8.2	Schiffels et al. 2016
O4	15577A	Early Anglo-Saxon	Oakington	Whole Genome	6.3	Schiffels et al. 2016
L	15579A	Late Iron Age	Linton	Whole Genome	1.4	Schiffels et al. 2016
ELY001		418-566 calCE	Ely	Shotgun	0.3617	Gretzinger et al. 2022
ELY002		417-537 calCE	Ely	Shotgun	1.6432	Gretzinger et al. 2022
ELY003		500-700 CE	Ely	Shotgun	0.5259	Gretzinger et al. 2022
ELY004		500-700 CE	Ely	Shotgun	0.2153	Gretzinger et al. 2022
ELY005		430-549 calCE	Ely	Shotgun	2.058	Gretzinger et al. 2022
ELY006		500-700 CE	Ely	Shotgun	0.4972	Gretzinger et al. 2022
HAD002		416-541 calCE	Hatherdene Close	Shotgun	1.8629	Gretzinger et al. 2022
HAD003		424-575 calCE	Hatherdene Close	Shotgun	0.4052	Gretzinger et al. 2022
HAD004		400-600 CE	Hatherdene Close	Shotgun	0.813	Gretzinger et al. 2022
HAD005		400-600 CE	Hatherdene Close	Shotgun	1.9404	Gretzinger et al. 2022
HAD006		415-537 calCE	Hatherdene Close	Shotgun	0.1164	Gretzinger et al. 2022
HAD007		400-600 CE	Hatherdene Close	Shotgun	0.4869	Gretzinger et al. 2022
HAD008		400-600 CE	Hatherdene Close	Shotgun	0.865	Gretzinger et al. 2022
HAD009		400-600 CE	Hatherdene Close	1240k	1.5335	Gretzinger et al. 2022
HAD010		429-544 calCE	Hatherdene Close	Shotgun	1.0465	Gretzinger et al. 2022
HAD011		400-600 CE	Hatherdene Close	1240k	2.189	Gretzinger et al. 2022
HAD012		421-537 calCE	Hatherdene Close	1240k	2.3867	Gretzinger et al. 2022
HAD013		419-557 calCE	Hatherdene Close	Shotgun	0.9988	Gretzinger et al. 2022
HAD014		400-600 CE	Hatherdene Close	1240k	2.6073	Gretzinger et al. 2022
HAD015		400-600 CE	Hatherdene Close	Shotgun	1.0316	Gretzinger et al. 2022
HAD016		444-599 calCE	Hatherdene Close	1240k	1.36	Gretzinger et al. 2022
HAD017		425-539 calCE	Hatherdene Close	1240k	2.2167	Gretzinger et al. 2022
HAD018		544-601 calCE	Hatherdene Close	1240k	4.3053	Gretzinger et al. 2022
I0766		400-600 CE	Oakington	1240k	2.192	Gretzinger et al. 2022
I3044		1040-1070 calCE	Lincoln, Lincoln Castle	1240k	2.497	Gretzinger et al. 2022
OAI001		400-600	Oakington	Shotgun	0.7051	Gretzinger et al. 2022
OAI002		400-600	Oakington	Shotgun	0.3058	Gretzinger et al. 2022
OAI003		400-600	Oakington	Shotgun	0.7338	Gretzinger et al. 2022
OAI004		473-645 calCE	Oakington	Shotgun	2.4852	Gretzinger et al. 2022
OAI005		400-600	Oakington	Shotgun	1.9608	Gretzinger et al. 2022
OAI006		549-642 calCE	Oakington	Shotgun	0.4484	Gretzinger et al. 2022
OAI007		473-645 calCE	Oakington	Shotgun	1.7714	Gretzinger et al. 2022
OAI008		482-600 calCE	Oakington	1240k	2.4471	Gretzinger et al. 2022
OAI009		432-556 calCE	Oakington	1240k	2.2635	Gretzinger et al. 2022
OAI010		424-537 calCE	Oakington	1240k	1.9178	Gretzinger et al. 2022
OAI011		400-600	Oakington	1240k	2.5587	Gretzinger et al. 2022
OAI012		415-537 calCE	Oakington	1240k	2.0942	Gretzinger et al. 2022
OAI013		429-550 calCE	Oakington	1240k	2.0209	Gretzinger et al. 2022
OAI015		433-560 calCE	Oakington	1240k	1.7618	Gretzinger et al. 2022
OAI016		425-541 calCE	Oakington	1240k	1.5043	Gretzinger et al. 2022
BUK005		430-565 calCE	Dover Buckland	1240k	1.7913	Gretzinger et al. 2022
BUK009		400-800 CE	Dover Buckland	1240k	1.7414	Gretzinger et al. 2022
BUK010		400-800 CE	Dover Buckland	1240k	1.453	Gretzinger et al. 2022
BUK018		400-800 CE	Dover Buckland	1240k	2.392	Gretzinger et al. 2022
BUK019		400-800 CE	Dover Buckland	1240k	1.4895	Gretzinger et al. 2022
BUK020		400-800 CE	Dover Buckland	1240k	1.2336	Gretzinger et al. 2022
BUK028		400-800 CE	Dover Buckland	1240k	1.4776	Gretzinger et al. 2022
BUK029		400-800 CE	Dover Buckland	1240k	1.2035	Gretzinger et al. 2022
BUK030		400-800 CE	Dover Buckland	1240k	1.8114	Gretzinger et al. 2022
BUK034		400-800 CE	Dover Buckland	1240k	1.7953	Gretzinger et al. 2022
BUK037		400-800 CE	Dover Buckland	1240k	1.3064	Gretzinger et al. 2022
BUK038		400-800 CE	Dover Buckland	1240k	1.8949	Gretzinger et al. 2022
BUK039		420-540 calCE	Dover Buckland	1240k	1.6984	Gretzinger et al. 2022
BUK040		400-800 CE	Dover Buckland	1240k	1.6071	Gretzinger et al. 2022
BUK041		400-800 CE	Dover Buckland	1240k	1.3286	Gretzinger et al. 2022
BUK043		400-800 CE	Dover Buckland	1240k	1.3434	Gretzinger et al. 2022
BUK044		400-800 CE	Dover Buckland	1240k	1.6007	Gretzinger et al. 2022
BUK045		400-800 CE	Dover Buckland	1240k	1.8155	Gretzinger et al. 2022
BUK046		400-800 CE	Dover Buckland	1240k	1.4955	Gretzinger et al. 2022
BUK047		400-800 CE	Dover Buckland	1240k	1.0896	Gretzinger et al. 2022
BUK048		540-615 calCE	Dover Buckland	1240k	1.824	Gretzinger et al. 2022
BUK049		400-800 CE	Dover Buckland	1240k	2.0214	Gretzinger et al. 2022
BUK050		400-800 CE	Dover Buckland	1240k	1.9941	Gretzinger et al. 2022
BUK053		400-800 CE	Dover Buckland	1240k	1.0796	Gretzinger et al. 2022
BUK055		400-800 CE	Dover Buckland	1240k	1.7255	Gretzinger et al. 2022
BUK058		400-800 CE	Dover Buckland	1240k	1.5295	Gretzinger et al. 2022
BUK059		425-545 calCE	Dover Buckland	1240k	1.6415	Gretzinger et al. 2022
BUK062		400-800 CE	Dover Buckland	1240k	1.8324	Gretzinger et al. 2022
BUK064		400-800 CE	Dover Buckland	1240k	1.7473	Gretzinger et al. 2022
BUK069		400-800 CE	Dover Buckland	1240k	1.4416	Gretzinger et al. 2022
BUK071		400-800 CE	Dover Buckland	1240k	1.2929	Gretzinger et al. 2022
BUK073		400-800 CE	Dover Buckland	1240k	1.7956	Gretzinger et al. 2022
EAS002		600-700 CE	Eastry Updown	Shotgun	0.4121	Gretzinger et al. 2022
EAS004		562-640 calCE	Eastry Updown	Shotgun	0.3547	Gretzinger et al. 2022
EAS006		600-700 CE	Eastry Updown	1240k	2.756	Gretzinger et al. 2022
POH001		605-658 calCE	Polhill	Shotgun	0.337	Gretzinger et al. 2022
POH002		600-800 CE	Polhill	Shotgun	0.5608	Gretzinger et al. 2022
POH003		600-800 CE	Polhill	1240k	1.5415	Gretzinger et al. 2022
POH004		576-643 calCE	Polhill	1240k	1.6861	Gretzinger et al. 2022
POH006		647-770 calCE	Polhill	Shotgun	0.3291	Gretzinger et al. 2022
POH008		543-603 calCE	Polhill	1240k	1.63	Gretzinger et al. 2022
POH009		598-650 calCE	Polhill	1240k	1.4212	Gretzinger et al. 2022
SED003		667-773 calCE	Sedgeford	Shotgun	0.4764	Gretzinger et al. 2022
SED004		700-850 CE	Sedgeford	1240k	1.4941	Gretzinger et al. 2022
SED005		700-850 CE	Sedgeford	Shotgun	0.9278	Gretzinger et al. 2022
SED008		700-850 CE	Sedgeford	Shotgun	0.6213	Gretzinger et al. 2022
SED009		662-876 calCE	Sedgeford	Shotgun	0.4734	Gretzinger et al. 2022
SED010		700-850 CE	Sedgeford	Shotgun	0.362	Gretzinger et al. 2022
SED013		700-850 CE	Sedgeford	1240k	1.3748	Gretzinger et al. 2022
SED014		708-882 calCE	Sedgeford	1240k	0.8998	Gretzinger et al. 2022
SED015		700-850 CE	Sedgeford	1240k	0.2497	Gretzinger et al. 2022
SED016		709-883 calCE	Sedgeford	Shotgun	0.4127	Gretzinger et al. 2022
SED017		700-850 CE	Sedgeford	Shotgun	0.4679	Gretzinger et al. 2022
SED020		774-884 calCE	Sedgeford	1240k	1.7107	Gretzinger et al. 2022
LAK001		544-598 calCE	RAF Lakenheath	1240k	5.7718	Gretzinger et al. 2022
LAK003		412-537 calCE	RAF Lakenheath	1240k	3.1875	Gretzinger et al. 2022
LAK004		425-541 calCE	RAF Lakenheath	1240k	3.1773	Gretzinger et al. 2022
LAK005		400-600 CE	RAF Lakenheath	1240k	4.0845	Gretzinger et al. 2022
LAK006		400-600 CE	RAF Lakenheath	1240k	4.8169	Gretzinger et al. 2022
LAK007		541-599 calCE	RAF Lakenheath	1240k	5.9322	Gretzinger et al. 2022
LAK008		431-548 calCE	RAF Lakenheath	1240k	2.4082	Gretzinger et al. 2022
LAK009		400-600 CE	RAF Lakenheath	1240k	4.7287	Gretzinger et al. 2022
LAK010		443-601 calCE	RAF Lakenheath	1240k	4.0404	Gretzinger et al. 2022
LAK011		435-577 calCE	RAF Lakenheath	1240k	5.443	Gretzinger et al. 2022
LAK012		432-554 calCE	RAF Lakenheath	1240k	5.6756	Gretzinger et al. 2022
LAK013		400-600 CE	RAF Lakenheath	1240k	3.3698	Gretzinger et al. 2022
LAK014		400-600 CE	RAF Lakenheath	1240k	2.8581	Gretzinger et al. 2022
LAK015		400-600 CE	RAF Lakenheath	1240k	2.6658	Gretzinger et al. 2022
I14534		500-700 CE	Rookery Hill, Bishopstone	1240k	3.10308	Gretzinger et al. 2022
I14536		500-700 CE	Rookery Hill, Bishopstone	1240k	1.28581	Gretzinger et al. 2022
I14541		500-700 CE	Rookery Hill, Bishopstone	1240k	2.33325	Gretzinger et al. 2022
I16508		600-710 calCE	Wolverton, Radcliffe School	1240k	1.53787	Gretzinger et al. 2022
I16509		600-671 calCE	Wolverton, Radcliffe School	1240k	3.46855	Gretzinger et al. 2022
I16510		580-660 calCE	Wolverton, Radcliffe School	1240k	3.85255	Gretzinger et al. 2022
I11589		500-600 CE	West Heslerton	1240k	1.8333	Gretzinger et al. 2022
I17268		650-910 CE	Norton Bishops Mill	1240k	2.42554	Gretzinger et al. 2022
I17269		600-900 CE	Norton Bishops Mill	1240k	2.72885	Gretzinger et al. 2022
I17270		600-900 CE	Norton Bishops Mill	1240k	2.19666	Gretzinger et al. 2022
I17271		600-900 CE	Norton Bishops Mill	1240k	3.03879	Gretzinger et al. 2022
I17273		500-600 CE	Norton East Mill	1240k	2.7923	Gretzinger et al. 2022
I17274		500-600 CE	Norton East Mill	1240k	2.33474	Gretzinger et al. 2022
I17275		500-600 CE	Norton East Mill	1240k	2.36951	Gretzinger et al. 2022
I17276		500-600 CE	Norton East Mill	1240k	7.212	Gretzinger et al. 2022
I17277		600-900 CE	Hartlepool, Olive Street	1240k	2.42964	Gretzinger et al. 2022
I20640		500-600 CE	West Heslerton	1240k	2.982	Gretzinger et al. 2022
I20641		450-650 CE	West Heslerton	1240k	1.51	Gretzinger et al. 2022
I20644		450-650 CE	West Heslerton	1240k	3.754	Gretzinger et al. 2022
I20646		450-650 CE	West Heslerton	1240k	1.784	Gretzinger et al. 2022
I20650		500-650 CE	West Heslerton	1240k	1.525	Gretzinger et al. 2022
I20652		450-650 CE	West Heslerton	1240k	5.164	Gretzinger et al. 2022
I20654		450-550 CE	West Heslerton	1240k	4.381	Gretzinger et al. 2022
I20655		450-650 CE	West Heslerton	1240k	1.769	Gretzinger et al. 2022
I20658		550-600 CE	West Heslerton	1240k	2.261	Gretzinger et al. 2022
I20659		450-650 CE	West Heslerton	1240k	2.177	Gretzinger et al. 2022
I20660		450-650 CE	West Heslerton	1240k	2.092	Gretzinger et al. 2022
I20661		450-650 CE	West Heslerton	1240k	3.222	Gretzinger et al. 2022
I20668		550-600 CE	West Heslerton	1240k	2.446	Gretzinger et al. 2022
I20670		450-600 CE	West Heslerton	1240k	1.951	Gretzinger et al. 2022
I20671		450-650 CE	West Heslerton	1240k	2.452	Gretzinger et al. 2022
I20674		500-600 CE	West Heslerton	1240k	1.466	Gretzinger et al. 2022
I20677		500-550 CE	West Heslerton	1240k	4.262	Gretzinger et al. 2022
I20678		450-650 CE	West Heslerton	1240k	1.478	Gretzinger et al. 2022
I20679		450-650 CE	West Heslerton	1240k	2.824	Gretzinger et al. 2022
I20680		450-600 CE	West Heslerton	1240k	2.424	Gretzinger et al. 2022
KPN003		1050-1250 CE	Sct. Clements, Copenhagen	1240k	3.5643	Gretzinger et al. 2022
KPN004		1050-1250 CE	Sct. Clements, Copenhagen	1240k	2.7637	Gretzinger et al. 2022
KPN006		1050-1250 CE	Sct. Clements, Copenhagen	1240k	2.3728	Gretzinger et al. 2022
KPN007		1050-1250 CE	Sct. Clements, Copenhagen	1240k	2.4082	Gretzinger et al. 2022
KPN011		1050-1250 CE	Sct. Clements, Copenhagen	1240k	3.0677	Gretzinger et al. 2022
KPN012		1050-1250 CE	Sct. Clements, Copenhagen	1240k	3.8955	Gretzinger et al. 2022
KPN014		1050-1250 CE	Sct. Clements, Copenhagen	1240k	2.4266	Gretzinger et al. 2022
HVN004		200-400 CE	Häven	1240k	2.7357	Gretzinger et al. 2022
HVN005		200-400 CE	Häven	1240k	5.5717	Gretzinger et al. 2022
ADN002		677-823 calCE	Hannover-Anderten	1240k	3.9893	Gretzinger et al. 2022
ADN006		650-850 CE	Hannover-Anderten	1240k	5.1316	Gretzinger et al. 2022
ADN007		650-850 CE	Hannover-Anderten	1240k	4.5097	Gretzinger et al. 2022
ADN008		776-989 calCE	Hannover-Anderten	1240k	5.3902	Gretzinger et al. 2022
ADN010		650-850 CE	Hannover-Anderten	1240k	4.5292	Gretzinger et al. 2022
ADN013		658-772 calCE	Hannover-Anderten	1240k	3.3507	Gretzinger et al. 2022
ADN014		650-850 CE	Hannover-Anderten	1240k	4.4876	Gretzinger et al. 2022
ADN015		650-850 CE	Hannover-Anderten	1240k	5.4384	Gretzinger et al. 2022
DRU003		775-886 calCE	Drantum	1240k	2.6415	Gretzinger et al. 2022
DRU013		600-900 CE	Drantum	1240k	3.4256	Gretzinger et al. 2022
DRU014		707-882 calCE	Drantum	1240k	3.7066	Gretzinger et al. 2022
DRU015		706-877 calCE	Drantum	1240k	2.7866	Gretzinger et al. 2022
DRU016		600-900 CE	Drantum	1240k	2.8592	Gretzinger et al. 2022
DRU017		600-900 CE	Drantum	1240k	4.3088	Gretzinger et al. 2022
DRU018		600-900 CE	Drantum	1240k	4.2541	Gretzinger et al. 2022
DUN007		656-772 calCE	Dunum	1240k	2.0461	Gretzinger et al. 2022
DUN011		672-773 calCE	Dunum	1240k	4.08	Gretzinger et al. 2022
HID002.B		400 CE	Hiddestorf	1240k	1.6581	Gretzinger et al. 2022
HID004		422-537 calCE	Hiddestorf	1240k	2.9054	Gretzinger et al. 2022
SRS004		685-877 calCE	Schortens	1240k	2.9559	Gretzinger et al. 2022
IND002		400-800 CE	Alt-Inden	1240k	5.8283	Gretzinger et al. 2022
IND003		400-800 CE	Alt-Inden	1240k	3.4108	Gretzinger et al. 2022
IND005		400-800 CE	Alt-Inden	1240k	5.0598	Gretzinger et al. 2022
IND007		400-800 CE	Alt-Inden	1240k	4.9719	Gretzinger et al. 2022
IND008		400-800 CE	Alt-Inden	1240k	2.4656	Gretzinger et al. 2022
IND010		400-800 CE	Alt-Inden	1240k	2.8491	Gretzinger et al. 2022
IND012		400-800 CE	Alt-Inden	1240k	3.999	Gretzinger et al. 2022
IND013		400-800 CE	Alt-Inden	1240k	4.9908	Gretzinger et al. 2022
IND017		400-800 CE	Alt-Inden	1240k	1.9084	Gretzinger et al. 2022
SWG001		1120-1160 CE	Schleswig Rathausmarkt	1240k	2.7518	Gretzinger et al. 2022
SWG002		1140-1210 CE	Schleswig Rathausmarkt	1240k	2.7076	Gretzinger et al. 2022
SWG004		1070-1140 CE	Schleswig Rathausmarkt	1240k	1.9713	Gretzinger et al. 2022
SWG005		1070-1140 CE	Schleswig Rathausmarkt	1240k	1.8749	Gretzinger et al. 2022
SWG006		1070-1140 CE	Schleswig Rathausmarkt	1240k	2.3651	Gretzinger et al. 2022
SWG007		1070-1140 CE	Schleswig Rathausmarkt	1240k	1.9459	Gretzinger et al. 2022
SWG008		1120-1160 CE	Schleswig Rathausmarkt	1240k	2.4747	Gretzinger et al. 2022
SWG010		1070-1140 CE	Schleswig Rathausmarkt	1240k	1.0685	Gretzinger et al. 2022
SWG011		1070-1140 CE	Schleswig Rathausmarkt	1240k	1.0231	Gretzinger et al. 2022
SWG012		1070-1140 CE	Schleswig Rathausmarkt	1240k	1.5875	Gretzinger et al. 2022
SWG013		1140-1210 CE	Schleswig Rathausmarkt	1240k	1.5249	Gretzinger et al. 2022
KIL001		600-1300 CE	Kilteasheen, The Bishop’s Seat	1240k	4.2285	Gretzinger et al. 2022
KIL003		600-1300 CE	Kilteasheen, The Bishop’s Seat	1240k	3.6556	Gretzinger et al. 2022
KIL004		600-1300 CE	Kilteasheen, The Bishop’s Seat	1240k	4.3104	Gretzinger et al. 2022
KIL006		600-1300 CE	Kilteasheen, The Bishop’s Seat	1240k	4.7173	Gretzinger et al. 2022
KIL009		600-1300 CE	Kilteasheen, The Bishop’s Seat	1240k	3.347	Gretzinger et al. 2022
KIL012		600-1300 CE	Kilteasheen, The Bishop’s Seat	1240k	3.9933	Gretzinger et al. 2022
KIL013		600-1300 CE	Kilteasheen, The Bishop’s Seat	1240k	4.5087	Gretzinger et al. 2022
KIL016		600-1300 CE	Kilteasheen, The Bishop’s Seat	1240k	4.7457	Gretzinger et al. 2022
KIL022		600-1300 CE	Kilteasheen, The Bishop’s Seat	1240k	4.6152	Gretzinger et al. 2022
KIL023		600-1300 CE	Kilteasheen, The Bishop’s Seat	1240k	5.5323	Gretzinger et al. 2022
KIL025		600-1300 CE	Kilteasheen, The Bishop’s Seat	1240k	5.1423	Gretzinger et al. 2022
KIL027		600-1300 CE	Kilteasheen, The Bishop’s Seat	1240k	4.7405	Gretzinger et al. 2022
KIL028		600-1300 CE	Kilteasheen, The Bishop’s Seat	1240k	2.376	Gretzinger et al. 2022
KIL033		600-1300 CE	Kilteasheen, The Bishop’s Seat	1240k	4.961	Gretzinger et al. 2022
KIL034		600-1300 CE	Kilteasheen, The Bishop’s Seat	1240k	2.7061	Gretzinger et al. 2022
KIL037		600-1300 CE	Kilteasheen, The Bishop’s Seat	1240k	5.2614	Gretzinger et al. 2022
KIL041		600-1300 CE	Kilteasheen, The Bishop’s Seat	1240k	2.5779	Gretzinger et al. 2022
KIL042		600-1300 CE	Kilteasheen, The Bishop’s Seat	1240k	2.4629	Gretzinger et al. 2022
KIL043		600-1300 CE	Kilteasheen, The Bishop’s Seat	1240k	4.0167	Gretzinger et al. 2022
KIL044		600-1300 CE	Kilteasheen, The Bishop’s Seat	1240k	4.0833	Gretzinger et al. 2022
KIL047		600-1300 CE	Kilteasheen, The Bishop’s Seat	1240k	3.4798	Gretzinger et al. 2022
GRO001		1025-1160 calCE	Groningen	1240k	1.1356	Gretzinger et al. 2022
GRO002		775-995 calCE	Groningen	1240k	1.3493	Gretzinger et al. 2022
GRO005		1037-1043 calCE	Groningen	1240k	1.4619	Gretzinger et al. 2022
GRO007		985-1030 calCE	Groningen	1240k	2.3853	Gretzinger et al. 2022
GRO008		995-1030 calCE	Groningen	1240k	1.3844	Gretzinger et al. 2022
GRO010		915-1030 calCE	Groningen	1240k	2.2142	Gretzinger et al. 2022
GRO012		855-960 calCE	Groningen	1240k	1.8039	Gretzinger et al. 2022
GRO013		790-975 calCE	Groningen	1240k	2.0279	Gretzinger et al. 2022
GRO014		790-975 calCE	Groningen	1240k	2.2738	Gretzinger et al. 2022
GRO016		<1100 CE	Groningen	1240k	1.6364	Gretzinger et al. 2022
GRO017		775-975 calCE	Groningen	1240k	1.939	Gretzinger et al. 2022
GRO021		695-940 calCE	Groningen	1240k	1.3738	Gretzinger et al. 2022
GRO023		660-800 calCE	Groningen	1240k	2.4899	Gretzinger et al. 2022
GRO024		985-1155 calCE	Groningen	1240k	2.4622	Gretzinger et al. 2022
MDM001		432-639 calCE	Midlum	1240k	2.9711	Gretzinger et al. 2022
MDM002		420-565 calCE	Midlum	Shotgun	1.3984	Gretzinger et al. 2022
MDM003		399-539 calCE	Midlum	1240k	1.6241	Gretzinger et al. 2022
MDM004		538-645 calCE	Midlum	1240k	1.51	Gretzinger et al. 2022
MDM005		431-635 calCE	Midlum	Shotgun	2.5827	Gretzinger et al. 2022
MDM006		396-539 calCE	Midlum	Shotgun	0.529	Gretzinger et al. 2022
MDM007		428-609 calCE	Midlum	1240k	2.4053	Gretzinger et al. 2022

## Sheet: Fig2, Fig S2, DataS3
Sample ID	OtherID	Time Period	Site	Type	Coverage	Source
I1917	Ukraine_EBA_Yamnaya	Early Bronze Age	Ozera, OAE-99	1240K	0.909	Mathieson et al. Nature 2018
I2105	Ukraine_EBA_Yamnaya	Early Bronze Age	Shevchenko, OAE-2003	1240K	5.066	Mathieson et al. Nature 2018
I3141_enhanced	Ukraine_EBA_Yamnaya	Early Bronze Age	Shevchenko, OAE-2003	1240K	0.103754	Mathieson et al. Nature 2018
LON003_LON004	Italy_Sardinia_N	Neolithic	Sardinia, Seulo, CA, Grutta I de Longu Fresu	1240K	0.497305	MarcusNatureCommunications2020
NOE002	Italy_Sardinia_N	Neolithic	Sardinia, Ossi, SS, Noeddale	1240K	0.0587	MarcusNatureCommunications2020
SID005	Italy_Sardinia_N	Neolithic	Sardinia, Ossi, SS, S'isteridolzu	1240K	0.117877	MarcusNatureCommunications2020
NOE001	Italy_Sardinia_N	Neolithic	Sardinia, Ossi, SS, Noeddale	1240K	0.035465	MarcusNatureCommunications2020
I15946	Italy_Sardinia_N	Neolithic	Sardinia, Anghelu Ruju	1240K	0.65884	FernandesNatureEcologyEvolution2020
I15945	Italy_Sardinia_N	Neolithic	Sardinia, Anghelu Ruju	1240K	0.170733	FernandesNatureEcologyEvolution2020
SUC008	Italy_Sardinia_N	Neolithic	Sardinia, Porto Torres, SAS, Su Crucifissu Mannu, t.22	1240K	1.63151	MarcusNatureCommunications2020
I16168	Italy_Sardinia_N	Neolithic	Sardinia, Anghelu Ruju	1240K	0.550495	FernandesNatureEcologyEvolution2020
I16166	Italy_Sardinia_N	Neolithic	Sardinia, Sa Ucca de su Tintirriolu	1240K	0.115088	FernandesNatureEcologyEvolution2020
I15943	Italy_Sardinia_N	Neolithic	Sardinia, Anghelu Ruju	1240K	0.128154	FernandesNatureEcologyEvolution2020
I16165	Italy_Sardinia_N	Neolithic	Sardinia, Sa Ucca de su Tintirriolu	1240K	0.846599	FernandesNatureEcologyEvolution2020
I16183	Italy_Sardinia_N	Neolithic	Sardinia, Anghelu Ruju	1240K	0.169979	FernandesNatureEcologyEvolution2020
I15942	Italy_Sardinia_N	Neolithic	Sardinia, Anghelu Ruju	1240K	0.956633	FernandesNatureEcologyEvolution2020
I15941	Italy_Sardinia_N	Neolithic	Sardinia, Anghelu Ruju	1240K	2.41115	FernandesNatureEcologyEvolution2020
I16169	Italy_Sardinia_N	Neolithic	Sardinia, Anghelu Ruju	1240K	0.637872	FernandesNatureEcologyEvolution2020
I21306	England_LIA	Late Iron Age	England, Somerset, Tickenham, Diamond Cottage	1240K	0.633	PattersonNature2021
I27379	England_LIA	Late Iron Age	England, Sussex, North Bersted	1240K	1.899	PattersonNature2021
I11142	England_LIA	Late Iron Age	England, Somerset, Worlebury	1240K	3.73601	PattersonNature2021
I12785	England_LIA	Late Iron Age	England, Gloucestershire, Bourton-on-the-water, Greystones Farm	1240K	2.60252	PattersonNature2021
I12791	England_LIA	Late Iron Age	England, Gloucestershire, Bourton-on-the-water, Greystones Farm	1240K	1.63595	PattersonNature2021
I19870	England_LIA	Late Iron Age	England, Kent, East Kent Access Road	1240K	3.001	PattersonNature2021
I14351	England_LIA	Late Iron Age	England, West Yorkshire, Wattle Syke	1240K	1.81994	PattersonNature2021
I19587	England_LIA	Late Iron Age	England, North Yorkshire, Scorton Quarry	1240K	0.039	PattersonNature2021
I21315	England_LIA	Late Iron Age	England, Somerset, Ham Hill	1240K	0.08	PattersonNature2021
I11145	England_LIA	Late Iron Age	England, Somerset, North Perrott, North Perrott Manor	1240K	4.52717	PattersonNature2021
I14097	England_LIA	Late Iron Age	England, North Yorkshire, Scorton Quarry	1240K	0.814957	PattersonNature2021
I21303	England_LIA	Late Iron Age	England, South Somerset, South Cadbury	1240K	0.635	PattersonNature2021
I11144	England_LIA	Late Iron Age	England, Somerset, North Perrott, North Perrott Manor	1240K	4.7519	PattersonNature2021
I19047	England_LIA	Late Iron Age	England, Cambridgeshire, Babraham Research Campus (ARC05), ARES site	1240K	0.047	PattersonNature2021
I14096	England_LIA	Late Iron Age	England, North Yorkshire, Scorton Quarry	1240K	0.597212	PattersonNature2021
I5365	England_LIA	Late Iron Age	England, Somerset, Priddy	1240K	0.112	PattersonNature2021
I14552	England_LIA	Late Iron Age	England, Sussex, Brighton, Moulsecoomb	1240K	0.169665	PattersonNature2021
I18599	England_LIA	Late Iron Age	England, Kent, Sittingbourne, Highsted	1240K	2.47269	PattersonNature2021
I21302	England_LIA	Late Iron Age	England, South Somerset, South Cadbury	1240K	2.804	PattersonNature2021
I12927	England_LIA	Late Iron Age	England, Gloucestershire, Bishop's Cleeve, Cleevelands	1240K	2.90274	PattersonNature2021
I12931	England_LIA	Late Iron Age	England, Gloucestershire, Bishop's Cleeve, Cleevelands	1240K	1.2007	PattersonNature2021
I12932	England_LIA	Late Iron Age	England, Gloucestershire, Bishop's Cleeve, Cleevelands	1240K	3.01685	PattersonNature2021
R113	Italy_Imperial.SG	Imperial Period	Via Paisiello (Necropoli Salaria)	Shotgun	0.668915	AntonioGaoMootsScience2019
R114	Italy_Imperial.SG	Imperial Period	Via Paisiello (Necropoli Salaria)	Shotgun	1.27528	AntonioGaoMootsScience2019
R115	Italy_Imperial.SG	Imperial Period	Via Paisiello (Necropoli Salaria)	Shotgun	1.22455	AntonioGaoMootsScience2019
R131	Italy_Imperial.SG	Imperial Period	Via Paisiello (Necropoli Salaria)	Shotgun	0.637003	AntonioGaoMootsScience2019
R436	Italy_Imperial.SG	Imperial Period	Palestrina Antina	Shotgun	1.57577	AntonioGaoMootsScience2019
R75	Italy_Imperial.SG	Imperial Period	Viale Rossini (Necropoli Salaria)	Shotgun	0.623439	AntonioGaoMootsScience2019
R76	Italy_Imperial.SG	Imperial Period	Viale Rossini (Necropoli Salaria)	Shotgun	0.71861	AntonioGaoMootsScience2019
R78	Italy_Imperial.SG	Imperial Period	Viale Rossini (Necropoli Salaria)	Shotgun	1.21858	AntonioGaoMootsScience2019
R81	Italy_Imperial.SG	Imperial Period	Viale Rossini (Necropoli Salaria)	Shotgun	0.542079	AntonioGaoMootsScience2019
R1548	Italy_Imperial.SG	Imperial Period	Monterotondo	Shotgun	0.934857	AntonioGaoMootsScience2019
R1549	Italy_Imperial.SG	Imperial Period	Monterotondo	Shotgun	1.09511	AntonioGaoMootsScience2019
R835	Italy_Imperial.SG	Imperial Period	Civitanova Marche	Shotgun	0.679932	AntonioGaoMootsScience2019
R836	Italy_Imperial.SG	Imperial Period	Civitanova Marche	Shotgun	0.612537	AntonioGaoMootsScience2019
R39	Italy_Imperial.SG	Imperial Period	Isola Sacra	Shotgun	1.83044	AntonioGaoMootsScience2019
R123	Italy_Imperial.SG	Imperial Period	Casale del dolce	Shotgun	0.739576	AntonioGaoMootsScience2019
R125	Italy_Imperial.SG	Imperial Period	Casale del dolce	Shotgun	0.741515	AntonioGaoMootsScience2019
R128	Italy_Imperial.SG	Imperial Period	Casale del dolce	Shotgun	1.00374	AntonioGaoMootsScience2019
R1543	Italy_Imperial.SG	Imperial Period	Mazzano Romano	Shotgun	1.08372	AntonioGaoMootsScience2019
R1544	Italy_Imperial.SG	Imperial Period	Mazzano Romano	Shotgun	0.99093	AntonioGaoMootsScience2019
R1545	Italy_Imperial.SG	Imperial Period	Mazzano Romano	Shotgun	1.65092	AntonioGaoMootsScience2019
R38	Italy_Imperial.SG	Imperial Period	Isola Sacra	Shotgun	1.27215	AntonioGaoMootsScience2019
R40	Italy_Imperial.SG	Imperial Period	Isola Sacra	Shotgun	1.11816	AntonioGaoMootsScience2019
R41	Italy_Imperial.SG	Imperial Period	Isola Sacra	Shotgun	1.28066	AntonioGaoMootsScience2019
R43	Italy_Imperial.SG	Imperial Period	Isola Sacra	Shotgun	1.64497	AntonioGaoMootsScience2019
R44	Italy_Imperial.SG	Imperial Period	Isola Sacra	Shotgun	1.15826	AntonioGaoMootsScience2019
R49	Italy_Imperial.SG	Imperial Period	Centocelle	Shotgun	1.34334	AntonioGaoMootsScience2019
R51	Italy_Imperial.SG	Imperial Period	Centocelle	Shotgun	1.06886	AntonioGaoMootsScience2019
R66	Italy_Imperial.SG	Imperial Period	ANAS (Azienda Nazionale Autonoma delle Strada)	Shotgun	0.619568	AntonioGaoMootsScience2019
R69	Italy_Imperial.SG	Imperial Period	ANAS (Azienda Nazionale Autonoma delle Strada)	Shotgun	1.74904	AntonioGaoMootsScience2019
R71	Italy_Imperial.SG	Imperial Period	ANAS (Azienda Nazionale Autonoma delle Strada)	Shotgun	0.912271	AntonioGaoMootsScience2019
R72	Italy_Imperial.SG	Imperial Period	ANAS (Azienda Nazionale Autonoma delle Strada)	Shotgun	0.873865	AntonioGaoMootsScience2019
R73	Italy_Imperial.SG	Imperial Period	ANAS (Azienda Nazionale Autonoma delle Strada)	Shotgun	1.04993	AntonioGaoMootsScience2019
R50	Italy_Imperial.SG	Imperial Period	Centocelle	Shotgun	1.49331	AntonioGaoMootsScience2019
R47	Italy_Imperial.SG	Imperial Period	Centocelle	Shotgun	1.23197	AntonioGaoMootsScience2019
R126	Italy_Imperial.SG	Imperial Period	Casale del dolce	Shotgun	1.13864	AntonioGaoMootsScience2019
I2612	England_C_EBA	Copper/Early Bronze Age	England, Tyne and Wear, Sunderland, Hasting Hill	1240K	0.049	OlaldeNature2018
I12786	England_C_EBA	Copper/Early Bronze Age	England, Gloucestershire, Lechlade-on-Thames, Lechlade Memorial Hall/Skate Park	1240K	1.13659	PattersonNature2021
I16424	England_C_EBA	Copper/Early Bronze Age	England, Cornwall, Padstow, St. Merryn, Harlyn Bay	1240K	2.74179	PattersonNature2021
I2597	England_C_EBA	Copper/Early Bronze Age	England, Wiltshire, Amesbury Down	1240K	3.23512	OlaldeNature2018
I2566	England_C_EBA	Copper/Early Bronze Age	England, Wiltshire, Amesbury Down	1240K	2.259	OlaldeNature2018
I20997	England_C_EBA	Copper/Early Bronze Age	England, Cumbria, Ulverston, Birkrigg Common	1240K	0.965	PattersonNature2021
I2604	England_C_EBA	Copper/Early Bronze Age	England, Hampshire, Barton-Stacey Pipeline	1240K	2.17855	OlaldeNature2018
I2457	England_C_EBA	Copper/Early Bronze Age	England, Wiltshire, Amesbury Down	1240K	2.715	OlaldeNature2018
I6777	England_C_EBA	Copper/Early Bronze Age	England, Wiltshire, Wilsford	1240K	3.48544	OlaldeNature2018
I7635	England_C_EBA	Copper/Early Bronze Age	England, County Durham, Stockton-on-Tees, Windmill Fields	1240K	0.619524	OlaldeNature2018
I2598	England_C_EBA	Copper/Early Bronze Age	England, Wiltshire, Amesbury Down	1240K	0.161339	PattersonNature2021 (higher coverage of previously published individual in OlaldeNature2018)
I7638	England_C_EBA	Copper/Early Bronze Age	England, Oxfordshire, Radley, Barrow Hills	1240K	0.876881	OlaldeNature2018
I2618	England_C_EBA	Copper/Early Bronze Age	England, Northumberland, Barrasford, Reaverhill	1240K	1.029	OlaldeNature2018
I14543	England_C_EBA	Copper/Early Bronze Age	England, Sussex, Brighton, Ditchling Road	1240K	2.39868	PattersonNature2021
I2461	England_C_EBA	Copper/Early Bronze Age	England, Wiltshire, Porton	1240K	2.556	OlaldeNature2018
I16394	England_C_EBA	Copper/Early Bronze Age	England, North Yorkshire, Grassington, 3 Barrow Sites	1240K	0.026603	PattersonNature2021
I16395	England_C_EBA	Copper/Early Bronze Age	England, North Yorkshire, Grassington, 3 Barrow Sites	1240K	0.116004	PattersonNature2021
I16396	England_C_EBA	Copper/Early Bronze Age	England, North Yorkshire, Grassington, 3 Barrow Sites	1240K	0.17376	PattersonNature2021
I16400	England_C_EBA	Copper/Early Bronze Age	England, North Yorkshire, Grassington, 3 Barrow Sites	1240K	0.64206	PattersonNature2021
I2460	England_C_EBA	Copper/Early Bronze Age	England, Wiltshire, Amesbury Down	1240K	0.02	OlaldeNature2018
I2609	England_C_EBA	Copper/Early Bronze Age	England, Northumberland, Hexham Golf Course	1240K	0.33	OlaldeNature2018
I2601	England_C_EBA	Copper/Early Bronze Age	England, Kent, East Kent Access Road	1240K	0.882	OlaldeNature2018
I14553	England_C_EBA	Copper/Early Bronze Age	England, Sussex, Brighton, Roedean Crescent	1240K	2.02001	PattersonNature2021
I7639	England_C_EBA	Copper/Early Bronze Age	England, Cambridgeshire, Chippenham, Waterhall Farm	1240K	0.052348	OlaldeNature2018
I2421	England_C_EBA	Copper/Early Bronze Age	England, Tyne and Wear, Sunderland, Hasting Hill	1240K	0.459	OlaldeNature2018
I2610	England_C_EBA	Copper/Early Bronze Age	England, Blaydon, Tyne and Wear, Bewes Hill	1240K	0.071	OlaldeNature2018
I2463	England_C_EBA	Copper/Early Bronze Age	England, Kent, East Kent Access Road	1240K	0.267	OlaldeNature2018
I18606	England_C_EBA	Copper/Early Bronze Age	England, East Riding of Yorkshire, Thornholme, East Coast Pipeline (field 10)	1240K	2.67672	PattersonNature2021
I2602	England_C_EBA	Copper/Early Bronze Age	England, Kent, East Kent Access Road	1240K	1.616	OlaldeNature2018
I5377	England_C_EBA	Copper/Early Bronze Age	England, London, Mortlake, River Thames Skulls	1240K	2.31049	OlaldeNature2018
I5441	England_C_EBA	Copper/Early Bronze Age	England, Devon, Paington, Neale's Cave	1240K	0.216	OlaldeNature2018
I7630	England_C_EBA	Copper/Early Bronze Age	England, Yorkshire, East Riding, North Ferriby, Melton Quarry	1240K	0.014381	OlaldeNature2018
I1774	England_C_EBA	Copper/Early Bronze Age	England, Kent, Isle of Sheppey, Neats Court	1240K	0.088	PattersonNature2021
I2464	England_C_EBA	Copper/Early Bronze Age	England, Wiltshire, Boscombe Airfield	1240K	0.046	OlaldeNature2018
I7570	England_C_EBA	Copper/Early Bronze Age	England, Lincolnshire, Langtoft	1240K	2.96062	OlaldeNature2018
I7573	England_C_EBA	Copper/Early Bronze Age	England, Cambridgeshire, Fordham	1240K	2.98566	OlaldeNature2018
I7569	England_C_EBA	Copper/Early Bronze Age	England, Lincolnshire, Langtoft	1240K	0.048296	OlaldeNature2018
I19356	France_GrandEst_IA2	Late Iron Age	Marne, Chemin de Coupetz, Faux Vesigneul	1240K	5.689	PattersonNature2021
I19357	France_GrandEst_IA2	Late Iron Age	Marne, Chemin de Coupetz, Faux Vesigneul	1240K	6.946	PattersonNature2021
I19358	France_GrandEst_IA2	Late Iron Age	Marne, Chemin de Coupetz, Faux Vesigneul	1240K	0.244	PattersonNature2021
I19359	France_GrandEst_IA2	Late Iron Age	Marne, Chemin de Coupetz, Faux Vesigneul	1240K	0.056	PattersonNature2021
I19362	France_GrandEst_IA2	Late Iron Age	Marne, Chemin de Coupetz, Faux Vesigneul	1240K	0.382	PattersonNature2021
I20813	France_GrandEst_IA2	Late Iron Age	Marne, Chemin de Coupetz, Faux-Vesigneul	1240K	0.029	PattersonNature2021
I20815	France_GrandEst_IA2	Late Iron Age	Marne, Chemin de Coupetz, Faux-Vesigneul	1240K	0.564	PattersonNature2021
I20817	France_GrandEst_IA2	Late Iron Age	Marne, Chemin de Coupetz, Faux-Vesigneul	1240K	4.518	PattersonNature2021
I20827	France_GrandEst_IA2	Late Iron Age	Marne, Chemin de Coupetz, Faux Vesigneul	1240K	0.835	PattersonNature2021
I21399	France_GrandEst_IA2	Late Iron Age	Marne, Chemin de Coupetz, Faux Vesigneul	1240K	1.23	PattersonNature2021
I21400	France_GrandEst_IA2	Late Iron Age	Marne, Chemin de Coupetz, Faux Vesigneul	1240K	0.017	PattersonNature2021
I21402	France_GrandEst_IA2	Late Iron Age	Marne, Chemin de Coupetz, Faux Vesigneul	1240K	6.231	PattersonNature2021
I21931	France_GrandEst_IA2	Late Iron Age	Marne, Chemin de Coupetz, Faux-Vesigneul	1240K	0.309	PattersonNature2021
I2693	Scotland_LIA	Late Iron Age	Scotland, East Lothian, Broxmouth	1240K	0.377	PattersonNature2021
I16495	Scotland_LIA	Late Iron Age	Scotland, East Lothian, North Berwick, Law Road	1240K	1.77631	PattersonNature2021
I3567	Scotland_LIA	Late Iron Age	Scotland, Highland, Applecross	1240K	5.244	PattersonNature2021
I3566	Scotland_LIA	Late Iron Age	Scotland, Highland, Applecross	1240K	4.481	PattersonNature2021
I2799	Scotland_LIA	Late Iron Age	Scotland, Orkney, Howe of Howe	1240K	1.079	PattersonNature2021
I2699	Scotland_LIA	Late Iron Age	Scotland, South Uist, Hornish Point	1240K	0.04548	PattersonNature2021
I5474	Scotland_LIA	Late Iron Age	Scotland, Scottish Borders, Cumledge (Auchencraw Park)	1240K	0.034643	PattersonNature2021
I16418	Scotland_LIA	Late Iron Age	Scotland, East Lothian, North Berwick, Law Road	1240K	0.306483	PattersonNature2021
I27384	Scotland_LIA	Late Iron Age	Scotland, West Lothian, House of Binns	1240K	1.386	PattersonNature2021
I16413	Scotland_LIA	Late Iron Age	Scotland, East Lothian, North Berwick, Law Road	1240K	0.179317	PattersonNature2021
I27385	Scotland_LIA	Late Iron Age	Scotland, West Lothian, House of Binns	1240K	3.195	PattersonNature2021
I3568	Scotland_LIA	Late Iron Age	Scotland, Highland, Applecross	1240K	4.334	PattersonNature2021
I2824	Scotland_LIA	Late Iron Age	Scotland, Isle of Harris, Northton	1240K	0.116082	PattersonNature2021
